# Supplementary material for: Comparative Transcriptomic Analyses of Nitrate-Response in Rice Genotypes With Contrasting Nitrogen Use Efficiency Reveals Common and Genotype-Specific Processes, Molecular Targets and Nitrogen Use Efficiency-Candidates
Source: Front Plant Sci. 2022 Jun 14;13:881204. doi: 10.3389/fpls.2022.881204 (PMC9237547; doi:10.3389/fpls.2022.881204)
Supplement: Supplementary file 1 [file Data_Sheet_1.XLSX]

## Sheet: Supplementary Table S1
Supplementary Table S1: List of DEGs identified in Nidhi and Panvel1.
	Nidhi-Nitrate DEGs (RAP-DB Ids)	Nidhi-Nitrate DEGs (MSU Ids)	Geomean	p value		Panvel-Nitrate DEGs (RAP-DB Ids)	Panvel-Nitrate DEGs (MSU Ids)	Geomean	p value
	Os06g0298200	LOC_Os06g19444.1	3.0736	0.0228157		Os06g0298200	LOC_Os06g19444.1	4.29673	0.0475088
	Os06g0705400	LOC_Os06g49190.1	2.76879	0.0425931		Os01g0971800	LOC_Os01g74020.1	4.27049	0.0429658
	Os04g0419100	None	2.73106	0.0370569		Os10g0389500	LOC_Os10g25060.1	4.20728	0.0346881
	Os02g0259900	LOC_Os02g15930.1	2.72067	0.026999		Os12g0493900	LOC_Os12g31000.1	4.13116	0.0180411
	Os05g0267800	LOC_Os05g18470.1	2.70939	0.0181763		Os03g0184100	LOC_Os03g08580.1	3.3998	0.0180538
	Os03g0583900	LOC_Os03g38740.1	2.55457	0.033424		Os05g0531200	LOC_Os05g45460.1	3.35757	0.00633495
	Os01g0702000	LOC_Os01g50622.1	2.54392	0.0455323		Os05g0443800	LOC_Os05g37160.1	2.99504	0.00504472
	Os07g0176200	LOC_Os07g07974.1	2.52963	0.0462513		Os04g0107700	LOC_Os04g01710.1	2.55211	0.015515
	Os11g0460700	LOC_Os11g27250.1	2.50776	0.0332331		Os10g0543500	LOC_Os10g39710.1	2.55053	0.00814483
	Os07g0424400	LOC_Os07g24190.1	2.4931	0.0480837		Os07g0511400	LOC_Os07g32710.1	2.51465	0.0106672
	Os04g0554200	LOC_Os04g46780.1	2.45899	0.0408055		Os03g0726900	LOC_Os03g51680.1	2.49448	0.0147098
	Os06g0514100	LOC_Os06g32160.1	2.45788	0.00214291		Os04g0684100	LOC_Os04g58734.1	2.46938	0.04784
	Os02g0448400	LOC_Os02g25060.1	2.42811	0.0357757		Os01g0726100	LOC_Os01g52660.1	2.43214	0.0425977
	Os12g0283400	LOC_Os12g18560.1	2.40923	0.0311234		Os04g0464100	LOC_Os04g39010.1	2.37317	0.0203358
	Os06g0317600	LOC_Os06g21270.1	2.38329	0.0355495		Os03g0183300	LOC_Os03g08500.1	2.35729	0.0417183
	Os04g0166600	LOC_Os04g08450.1	2.3674	0.0480821		Os07g0665100	None	2.31649	0.00471197
	Os08g0121900	LOC_Os08g02850.1	2.34504	0.0471587		Os03g0670700	LOC_Os03g46770.1	2.30688	0.0467822
	Os01g0733200	LOC_Os01g53220.1	2.32829	0.0433088		Os02g0676800	LOC_Os02g45420.1	2.2849	0.0457807
	Os02g0720900	LOC_Os02g48900.1	2.32458	0.043461		Os08g0495800	LOC_Os08g38710.1	2.22204	0.0422189
	Os01g0543000	LOC_Os01g36229.1	2.31653	0.0298222		Os02g0264300	LOC_Os02g16450.1	2.2113	0.0335639
	Os09g0437500	LOC_Os09g26620.1	2.30448	0.00945515		Os11g0558900	LOC_Os11g35450.1	2.174	0.0178957
	Os05g0142200	LOC_Os05g05040.1	2.26954	0.0286194		Os10g0564400	LOC_Os10g41480.1	2.16359	0.0386152
	Os03g0658800	LOC_Os03g45619.1	2.24573	0.0168265		Os05g0355400	LOC_Os05g28740.1	2.15977	0.0263356
	Os12g0467300	LOC_Os12g28100.1	2.21255	0.0232877		Os02g0618400	LOC_Os02g40530.1	2.10321	0.0214447
	Os10g0389800	LOC_Os10g25090.1	2.19993	0.0262607		Os01g0972000	LOC_Os01g74040.1	2.07907	0.045754
	Os05g0215000	LOC_Os05g12400.1	2.19706	0.0489573		Os02g0566300	LOC_Os02g35820.1	2.06082	0.00336609
	Os06g0567900	LOC_Os06g37150.1	2.19554	0.0322195		Os01g0757200	LOC_Os01g55240.1	2.05816	0.0309417
	Os08g0238200	LOC_Os08g14000.1	2.1929	0.0296807		Os08g0483501	LOC_Os08g37710.1	2.05058	0.0130429
	Os03g0679700	LOC_Os03g47610.1	2.19195	0.0502561		Os09g0437500	LOC_Os09g26620.1	2.03554	0.0414704
	Os11g0644700	LOC_Os11g42500.1	2.16987	0.0144905		Os04g0585700	LOC_Os04g49620.1	2.01027	0.0164326
	Os03g0558000	No hit	2.1587	0.0435111		Os06g0479400	LOC_Os06g28550.1	1.99869	0.0201855
	Os12g0613700	LOC_Os12g41950.1	2.15448	0.0210753		Os03g0771700	LOC_Os03g56120.1	1.99072	0.00952826
	Os06g0513050	LOC_Os06g31890.1	2.13959	0.031939		Os02g0703600	LOC_Os02g47470.1	1.97876	0.0210937
	Os03g0736300	LOC_Os03g52630.1	2.13292	0.0490485		Os08g0189900	LOC_Os08g09060.1	1.97092	0.0100389
	Os01g0529800	LOC_Os01g34560.1	2.12503	0.00822105		Os10g0113100	LOC_Os10g02380.1	1.96731	0.029005
	Os01g0919200	LOC_Os01g69020.1	2.12031	0.0446745		Os05g0473000	LOC_Os05g39580.1	1.96612	0.000112339
	Os03g0246500	LOC_Os03g14250.1	2.11476	0.0375053		Os08g0189300	LOC_Os08g08980.1	1.94295	0.00689469
	Os05g0304900	LOC_Os05g23924.1	2.11316	0.0208368		Os11g0447300	LOC_Os11g26030.1	1.91402	0.0141492
	Os05g0176100	LOC_Os05g08370.1	2.09143	0.0062447		Os09g0380000	LOC_Os09g21230.1	1.89468	0.0309291
	Os10g0371000	LOC_Os10g22590.1	2.08218	0.0396585		Os01g0967200	LOC_Os01g73630.1	1.84361	0.00207512
	Os03g0392600	LOC_Os03g27480.1	2.07624	0.0137336		Os05g0422300	LOC_Os05g34880.1	1.84013	0.0392227
	Os06g0512700	No hit	2.07461	0.0308534		Os12g0576600	LOC_Os12g38750.1	1.83966	0.0371562
	Os07g0148800	LOC_Os07g05470.1	2.0711	0.036006		Os10g0511300	LOC_Os10g36750.1	1.83413	0.0239147
	Os12g0108100	LOC_Os12g01740.1	2.06792	0.0378296		Os01g0270300	LOC_Os01g16450.1	1.82434	0.00339889
	Os03g0703000	LOC_Os03g49600.1	2.06121	0.0124205		Os05g0423400	LOC_Os05g34940.1	1.82143	0.0401682
	Os07g0208500	LOC_Os07g10770.1	2.05585	0.0193031		Os10g0127900	LOC_Os10g03850.1	1.81506	0.0353031
	Os02g0656400	None	2.04577	0.0344839		Os03g0312100	LOC_Os03g19820.1	1.8113	0.0324498
	Os04g0103400	None	2.04421	0.0365005		Os05g0482501	LOC_Os05g40400.1	1.80807	0.0185168
	Os01g0837000	LOC_Os01g61990.1	2.04067	0.0160275		Os04g0673550	No hit	1.80749	0.0132677
	Os12g0633700	LOC_Os12g43730.1	2.03422	0.0262741		Os02g0827900	LOC_Os02g58139.1	1.79209	0.00996837
	Os04g0479000	LOC_Os04g40290.1	2.02747	0.0487389		Os12g0583900	LOC_Os12g39420.1	1.7901	0.0063868
	Os01g0256500	LOC_Os01g15270.1	2.02344	0.0457274		Os02g0616100	LOC_Os02g40260.1	1.77802	0.0228705
	Os12g0547500	LOC_Os12g36100.1	2.02338	0.0401699		Os06g0714800	LOC_Os06g50080.1	1.76567	0.0501889
	Os04g0337500	LOC_Os04g26870.1	2.01796	0.0135873		Os01g0880200	LOC_Os01g65780.1	1.75861	0.0404597
	Os10g0486100	LOC_Os10g34480.1	2.01201	0.0207237		Os04g0339601	None	1.75787	0.0443922
	Os11g0558900	LOC_Os11g35450.1	2.0045	0.0176554		Os05g0497200	LOC_Os05g41760.1	1.75398	0.0434812
	Os11g0275500	LOC_Os11g17540.1	2.00032	0.0162064		Os01g0878900	LOC_Os01g65690.1	1.74752	0.022497
	Os05g0456300	LOC_Os05g38230.1	1.99559	0.0129504		Os02g0620800	LOC_Os02g40750.1	1.74233	0.00545473
	Os04g0418800	LOC_Os04g34170.1	1.99315	0.0339291		Os03g0656100	LOC_Os03g45340.1	1.73212	0.026057
	Os04g0549700	LOC_Os04g46400.1	1.97857	0.00167897		Os08g0473900	LOC_Os08g36910.1	1.72852	0.00529478
	Os03g0339300	LOC_Os03g22010.1	1.97758	0.0484808		Os05g0448300	LOC_Os05g37600.1	1.72799	0.00316803
	Os03g0831700	LOC_Os03g61620.1	1.97722	0.0334955		Os06g0698200	LOC_Os06g48290.1	1.71466	0.044785
	Os12g0114800	LOC_Os12g02300.1	1.97717	0.0501923		Os08g0536300	LOC_Os08g42440.1	1.71259	0.0497531
	Os01g0799500	LOC_Os01g58550.1	1.97462	0.00109973		Os06g0213300	No hit	1.71067	0.0118126
	Os02g0538700	LOC_Os02g33550.1	1.96904	0.0215919		Os05g0569900	LOC_Os05g49480.1	1.71055	0.0472454
	Os04g0649200	LOC_Os04g55570.1	1.96727	0.0343542		Os08g0233300	LOC_Os08g13630.1	1.70846	0.00399291
	Os08g0401500	LOC_Os08g31030.1	1.96399	0.0362895		Os01g0603800	LOC_Os01g41930.1	1.69834	0.0449136
	Os07g0160600	LOC_Os07g06680.1	1.95872	0.0463502		Os09g0452400	LOC_Os09g27910.1	1.69534	0.0222218
	Os08g0557800	LOC_Os08g44360.1	1.95728	0.0401436		Os01g0253300	LOC_Os01g14950.1	1.69169	0.0218882
	Os08g0150200	None	1.95722	0.0174961		Os09g0407200	LOC_Os09g24200.1	1.68389	0.0471287
	Os01g0776400	LOC_Os01g56860.1	1.95269	0.0371406		Os03g0149000	LOC_Os03g05500.1	1.6821	0.0166966
	Os06g0637500	LOC_Os06g43090.1	1.95113	0.0231647		Os01g0175100	LOC_Os01g07970.1	1.67946	0.0196572
	Os09g0537700	LOC_Os09g36680.1	1.94661	0.0385065		Os02g0629900	None	1.67824	0.00797492
	Os01g0885300	LOC_Os01g66200.1	1.94175	0.0260129		Os03g0414900	LOC_Os03g30120.1	1.67378	0.021054
	Os01g0249200	LOC_Os01g14670.1	1.94048	0.0365541		Os08g0520900	LOC_Os08g40930.1	1.67243	0.0390109
	Os06g0643700	LOC_Os06g43620.1	1.93966	0.00406116		Os03g0366900	LOC_Os03g25130.1	1.66155	0.0300852
	Os02g0626100	LOC_Os02g41630.2	1.93093	0.0265789		Os08g0445700	LOC_Os08g34580.1	1.65671	0.0310119
	Os01g0285300	LOC_Os01g18240.1	1.92541	0.0453384		Os04g0184100	LOC_Os04g10530.1	1.65582	0.0120534
	Os11g0484300	LOC_Os11g29380.1	1.92299	0.0247116		Os08g0293100	LOC_Os08g19670.1	1.65528	0.0407313
	Os03g0301800	LOC_Os03g18980.1	1.90929	0.0278358		Os12g0611900	LOC_Os12g41780.1	1.65039	0.0277317
	Os06g0127800	LOC_Os06g03710.1	1.90832	0.0390486		Os09g0132401	No hit	1.62772	0.0188083
	Os05g0145600	LOC_Os05g05320.1	1.90064	0.00745918		Os04g0590650	None	1.62209	0.0205711
	Os08g0117000	LOC_Os08g02380.1	1.90018	0.026793		Os06g0705100	LOC_Os06g49160.1	1.60692	0.0112582
	Os01g0566500	LOC_Os01g38580.1	1.89916	0.033393		Os08g0556000	LOC_Os08g44200.1	1.60677	0.0259639
	Os05g0142000	LOC_Os05g05020.1	1.89291	0.0196611		Os04g0517500	LOC_Os04g43710.1	1.60401	0.0147696
	Os03g0181500	LOC_Os03g08360.1	1.8925	0.013737		Os11g0139500	LOC_Os11g04390.1	1.59655	0.0436148
	Os07g0539100	LOC_Os07g35480.1	1.89222	0.0236189		Os03g0145650	None	1.59154	0.010136
	Os03g0320800	LOC_Os03g20450.1	1.88918	0.0325281		Os07g0571300	LOC_Os07g38370.1	1.58989	0.039615
	Os02g0715300	LOC_Os02g48470.1	1.88739	0.0425211		Os03g0107200	No hit	1.58612	0.0267586
	Os09g0545300	LOC_Os09g37330.1	1.88244	0.0298015		Os11g0297800	LOC_Os11g19210.1	1.57654	0.0262022
	Os03g0250200	LOC_Os03g14610.1	1.8821	0.0205798		Os10g0547500	LOC_Os10g39980.1	1.5757	0.0398396
	Os11g0604700	LOC_Os11g39140.1	1.88169	0.00676968		Os01g0892800	LOC_Os01g66860.2	1.57546	0.00923099
	Os01g0765000	LOC_Os01g55974.1	1.87551	0.0165998		Os01g0775200	LOC_Os01g56790.1	1.57491	0.0443544
	Os02g0496500	LOC_Os02g29380.1	1.87517	0.0177485		Os03g0113900	LOC_Os03g02280.1	1.56308	0.0371526
	Os05g0135500	LOC_Os05g04500.1	1.87337	0.0205598		Os03g0223000	LOC_Os03g12238.1	1.55999	0.0180941
	Os09g0522000	LOC_Os09g35010.1	1.87196	0.0222129		Os10g0503500	LOC_Os10g35960.1	1.55494	0.0130151
	Os03g0244200	LOC_Os03g14050.1	1.85958	0.0332238		Os10g0467900	LOC_Os10g32990.1	1.54059	0.0192322
	Os02g0614600	LOC_Os02g40100.1	1.84705	0.0151247		Os02g0647300	LOC_Os02g43250.1	1.53943	0.0287602
	Os08g0479300	LOC_Os08g37390.1	1.84632	0.00861161		Os08g0112500	LOC_Os08g02050.1	1.53556	0.0246027
	Os01g0743600	LOC_Os01g54040.1	1.83835	0.0394444		Os07g0210675	LOC_Os07g10940.1	1.52984	0.020855
	Os11g0247300	LOC_Os11g14220.1	1.82118	0.0090194		Os08g0372900	LOC_Os08g28560.1	1.52711	0.00665261
	Os11g0170200	LOC_Os11g06910.1	1.8204	0.00308692		Os08g0288050	None	1.51869	0.037923
	Os06g0317200	LOC_Os06g21240.1	1.81685	0.0432122		Os01g0880900	LOC_Os01g65840.1	1.5106	0.0229907
	Os01g0525800	None	1.81561	0.00954971		Os06g0175500	LOC_Os06g07830.1	1.50663	0.00624489
	Os02g0498700	LOC_Os02g29530.1	1.81552	0.0345609		Os05g0429900	LOC_Os05g35500.1	1.5039	0.0120915
	Os01g0511000	LOC_Os01g32770.1	1.81453	0.0165578		Os11g0532000	LOC_Os11g32759.1	1.49772	0.00316696
	Os08g0449500	LOC_Os08g34879.1	1.80753	0.0258521		Os02g0755500	LOC_Os02g51900.1	1.4972	0.0267736
	Os07g0634600	LOC_Os07g44070.1	1.80613	0.0429224		Os03g0772700	LOC_Os03g56180.1	1.49364	0.049115
	Os08g0243100	LOC_Os08g14490.1	1.80526	0.0352784		Os06g0114366	LOC_Os06g02400.1	1.49071	0.0423648
	Os01g0592900	LOC_Os01g40980.1	1.80404	0.0457876		Os03g0368900	LOC_Os03g25330.1	1.48858	0.0353365
	Os05g0422900	LOC_Os05g34914.1	1.80106	0.0440393		Os06g0687200	LOC_Os06g47270.1	1.48548	0.00969098
	Os10g0140200	LOC_Os10g05069.1	1.79365	0.0331383		Os05g0497300	LOC_Os05g41780.1	1.47833	0.0196477
	Os07g0489800	LOC_Os07g30670.1	1.78075	0.0410133		Os10g0442400	LOC_Os10g30560.1	1.47695	0.0263611
	Os08g0471800	LOC_Os08g36760.1	1.7729	0.046809		Os12g0155000	LOC_Os12g05880.1	1.47073	0.0452546
	Os12g0528000	LOC_Os12g34350.1	1.76647	0.0364555		Os01g0868900	LOC_Os01g64860.1	1.4695	0.028856
	Os07g0520400	LOC_Os07g33630.1	1.76579	0.0429498		Os03g0122300	LOC_Os03g03034.1	1.46408	0.0301557
	Os02g0483500	LOC_Os02g28170.1	1.76408	0.0491381		Os12g0578300	LOC_Os12g38910.1	1.46304	0.0313152
	Os08g0242300	LOC_Os08g14390.1	1.75346	0.0307687		Os07g0517433	None	1.45685	0.0185399
	Os04g0681600	LOC_Os04g58504.1	1.74713	0.0049301		Os02g0667500	LOC_Os02g44730.1	1.45441	0.0447315
	Os03g0266800	LOC_Os03g16010.1	1.74006	0.00668686		Os01g0933075	None	1.45021	0.00803669
	Os02g0445700	LOC_Os02g24750.1	1.73238	0.0140078		Os10g0521900	LOC_Os10g37760.1	1.45008	0.0316916
	Os01g0938200	LOC_Os01g71200.1	1.73224	0.0104146		Os03g0716900	None	1.44895	0.0358691
	Os05g0386800	LOC_Os05g32110.1	1.72278	0.0138836		Os01g0119301	None	1.44593	0.0422742
	Os05g0132100	LOC_Os05g04170.1	1.71975	0.0244858		Os01g0384800	LOC_Os01g28790.1	1.44433	0.0484015
	Os10g0162400	LOC_Os10g07480.1	1.71968	0.000867827		Os11g0515500	LOC_Os11g31620.1	1.43511	0.00190276
	Os05g0134400	LOC_Os05g04380.1	1.71827	0.000908818		Os02g0724500	LOC_Os02g49260.1	1.43379	0.0269407
	Os07g0445600	LOC_Os07g26440.1	1.71724	0.0172125		Os04g0223500	LOC_Os04g14690.1	1.43362	0.0193545
	Os12g0502300	LOC_Os12g31810.1	1.71523	0.018372		Os04g0608100	LOC_Os04g51880.1	1.43328	0.00634816
	Os06g0639300	LOC_Os06g43250.1	1.7134	0.0228767		Os09g0342751	LOC_Os09g17270.1	1.42953	0.00559371
	Os10g0148100	LOC_Os10g05750.1	1.71336	0.0267014		Os04g0672900	LOC_Os04g57690.1	1.42787	0.00435069
	Os11g0264300	LOC_Os11g16290.1	1.71253	0.0402284		Os06g0636300	LOC_Os06g43020.1	1.42726	0.0362161
	Os01g0616300	LOC_Os01g42960.1	1.70114	0.00394688		Os07g0152700	LOC_Os07g05800.1	1.42528	0.00800047
	Os09g0241100	LOC_Os09g06560.1	1.69917	0.0426519		Os08g0109400	LOC_Os08g01780.1	1.42442	0.0449115
	Os05g0585400	LOC_Os05g50800.1	1.6949	0.0117785		Os09g0462000	None	1.42361	0.0315934
	Os10g0438500	LOC_Os10g30280.1	1.6938	0.03345		Os07g0548100	LOC_Os07g36370.1	1.41503	0.00393961
	Os05g0389000	LOC_Os05g32270.1	1.69199	0.0492272		Os05g0201400	LOC_Os05g11190.1	1.41398	0.0343675
	Os05g0373400	LOC_Os05g30980.1	1.69113	0.0124689		Os07g0225300	LOC_Os07g12340.1	1.4132	0.0260041
	Os03g0277000	LOC_Os03g16900.1	1.68773	0.0165105		Os08g0170900	LOC_Os08g07400.1	1.41085	0.0325029
	Os01g0951100	LOC_Os01g72230.1	1.68383	0.00257553		Os05g0516700	LOC_Os05g44060.1	1.40958	0.0438854
	Os08g0460000	LOC_Os08g35760.1	1.68345	0.010249		Os11g0654400	LOC_Os11g43360.1	1.40677	0.0242647
	Os01g0941800	LOC_Os01g71420.1	1.67649	0.0199524		Os08g0428400	LOC_Os08g33160.1	1.40583	0.0173562
	Os03g0832800	LOC_Os03g61720.1	1.67577	0.0494128		Os08g0360000	LOC_Os08g27140.1	1.40237	0.0478017
	Os10g0340600	LOC_Os10g19960.1	1.6729	0.0232347		Os04g0297800	LOC_Os04g23140.1	1.40109	0.0416697
	Os07g0105700	LOC_Os07g01490.1	1.67288	0.03993		Os10g0206800	LOC_Os10g13940.1	1.39154	0.0489374
	Os07g0604000	LOC_Os07g41280.1	1.67277	0.0196957		Os02g0449101	None	1.38729	0.0406709
	Os12g0585300	LOC_Os12g39520.1	1.66991	0.0381551		Os08g0528500	LOC_Os08g41670.1	1.38666	0.0139153
	Os03g0110500	LOC_Os03g01980.1	1.66802	0.0460078		Os06g0703300	LOC_Os06g49000.1	1.38413	0.0195886
	Os02g0797400	LOC_Os02g55410.1	1.66576	0.0453704		Os12g0148600	LOC_Os12g05320.1	1.3838	0.0196915
	Os03g0726100	LOC_Os03g51600.1	1.66106	0.0255443		Os02g0807900	LOC_Os02g56380.1	1.38379	0.0374106
	Os09g0494200	LOC_Os09g32080.1	1.66042	0.0249334		Os05g0233100	LOC_Os05g14370.1	1.38296	0.00213482
	Os01g0382900	LOC_Os01g28580.1	1.65422	0.0438532		Os04g0414500	LOC_Os04g33820.1	1.38169	0.011274
	Os08g0379000	LOC_Os08g29124.1	1.65387	0.0446504		Os04g0323900	No hit	1.38096	0.0377581
	Os03g0207200	LOC_Os03g10920.1	1.65377	0.0446717		Os11g0177301	None	1.37865	0.0240302
	Os07g0620800	LOC_Os07g42860.1	1.65159	0.000537844		Os04g0691900	LOC_Os04g59540.1	1.37752	0.0216983
	Os09g0439700	LOC_Os09g26830.1	1.65151	0.040616		Os01g0972200	LOC_Os01g74110.1	1.37615	0.0147918
	Os08g0160500	LOC_Os08g06380.1	1.65047	0.0122752		Os10g0406350	None	1.37332	0.0310701
	Os03g0709300	LOC_Os03g50160.1	1.65026	0.0500483		Os03g0244200	LOC_Os03g14050.1	1.37186	0.0273927
	Os03g0183800	LOC_Os03g08550.1	1.64739	0.00339033		Os12g0632000	LOC_Os12g43600.1	1.36497	0.0417237
	Os02g0192500	LOC_Os02g09930.1	1.64655	0.00531463		Os04g0669200	LOC_Os04g57340.1	1.36458	0.00872566
	Os11g0435900	LOC_Os11g24824.1	1.64346	0.013057		Os01g0207600	LOC_Os01g10960.1	1.36441	0.029216
	Os11g0129700	LOC_Os11g03540.1	1.64185	0.0454729		Os03g0831400	LOC_Os03g61590.1	1.3639	0.0028649
	Os03g0703100	LOC_Os03g49610.1	1.6408	0.0397215		Os03g0415500	LOC_Os03g30200.1	1.3612	0.000171732
	Os04g0681400	LOC_Os04g58470.1	1.63803	0.0493948		Os07g0463800	LOC_Os07g27980.1	1.35972	0.0121463
	Os02g0308800	LOC_Os02g20560.1	1.6362	0.0305664		Os01g0311500	LOC_Os01g20940.1	1.35906	0.0206599
	Os07g0516900	LOC_Os07g33330.1	1.63468	0.0273248		Os11g0128500	LOC_Os11g03440.1	1.35867	0.0166582
	Os06g0621900	LOC_Os06g41700.1	1.63339	0.0248727		Os01g0781000	LOC_Os01g57260.1	1.35778	4.93698e-05
	Os08g0531000	LOC_Os08g41880.1	1.62891	0.0305722		Os11g0664300	LOC_Os11g44290.1	1.35606	0.00772245
	Os10g0343000	LOC_Os10g20230.1	1.6278	0.0162865		Os04g0389000	No hit	1.35549	0.0340572
	Os07g0656200	LOC_Os07g46280.1	1.62616	0.0474297		Os05g0442700	LOC_Os05g37080.1	1.35262	0.0141783
	Os05g0485500	LOC_Os05g40720.1	1.62429	0.0488566		Os04g0559400	LOC_Os04g47190.1	1.35003	0.0134939
	Os05g0290300	LOC_Os05g22370.1	1.62255	0.0497076		Os11g0174000	LOC_Os11g07280.1	1.34304	0.0263905
	Os06g0726800	LOC_Os06g51110.1	1.62188	0.0414045		Os01g0169100	LOC_Os01g07450.1	1.33698	0.0229871
	Os01g0180000	LOC_Os01g08470.1	1.61558	0.0428962		Os09g0570600	LOC_Os09g39700.1	1.33569	0.017968
	Os06g0731900	LOC_Os06g51520.1	1.61188	0.0232823		Os02g0817600	LOC_Os02g57250.1	1.33438	0.041498
	Os01g0610800	LOC_Os01g42510.1	1.60947	0.000193443		Os02g0713700	LOC_Os02g48320.1	1.33046	0.0304679
	Os02g0755000	LOC_Os02g51860.1	1.60831	0.0248597		Os01g0687300	LOC_Os01g49310.1	1.33036	0.0167019
	Os08g0119500	LOC_Os08g02600.1	1.60763	0.0433873		Os06g0335500	LOC_Os06g22870.1	1.31776	0.0454012
	Os10g0450000	LOC_Os10g31240.1	1.60427	0.0119683		Os01g0818700	LOC_Os01g60280.1	1.3082	0.00631646
	Os11g0679900	LOC_Os11g45410.1	1.60145	0.00312964		Os11g0503900	LOC_Os11g30810.1	1.3077	0.0449652
	Os11g0592600	LOC_Os11g38010.1	1.59942	0.0489317		Os01g0313300	LOC_Os01g21120.1	1.30624	0.0260536
	Os07g0659500	LOC_Os07g46540.1	1.59807	0.00495275		Os12g0507200	LOC_Os12g32240.1	1.3061	0.0352377
	Os08g0433400	LOC_Os08g33660.1	1.59556	0.0281703		Os04g0430700	LOC_Os04g35140.1	1.29667	0.0208057
	Os07g0108400	LOC_Os07g01770.1	1.59416	0.0439079		Os04g0329500	LOC_Os04g26240.1	1.29456	0.0175771
	Os05g0100100	LOC_Os05g01010.2	1.59187	0.02928		Os03g0188400	LOC_Os03g08930.1	1.29337	0.0391564
	Os04g0390100	LOC_Os04g32030.1	1.59165	0.0338434		Os03g0761300	LOC_Os03g55340.1	1.29328	0.0170318
	Os11g0530600	LOC_Os11g32650.1	1.58471	0.0349742		Os07g0141300	LOC_Os07g04830.1	1.29225	0.00155042
	Os07g0510200	LOC_Os07g32600.1	1.58405	0.0132392		Os12g0515500	LOC_Os12g33090.1	1.29203	0.0126628
	Os11g0312000	None	1.58376	0.0478058		Os10g0148100	LOC_Os10g05750.1	1.28838	0.0285748
	Os11g0175500	LOC_Os11g07450.1	1.57545	0.0010007		Os03g0170900	LOC_Os03g07480.1	1.28665	0.040265
	Os07g0195200	LOC_Os07g09690.1	1.57073	0.0388751		Os07g0603800	LOC_Os07g41250.1	1.28411	0.0336216
	Os09g0453100	LOC_Os09g27970.1	1.56812	0.00624662		Os08g0411300	LOC_Os08g31760.1	1.27909	0.00699792
	Os12g0616400	LOC_Os12g42190.1	1.56707	0.00240246		Os04g0444300	LOC_Os04g36670.1	1.27798	0.038313
	Os05g0201400	LOC_Os05g11190.1	1.56559	0.0177415		Os08g0189600	LOC_Os08g09010.1	1.27783	0.0300292
	Os03g0849900	LOC_Os03g63280.1	1.56546	0.00114244		Os11g0167800	LOC_Os11g06720.1	1.27763	0.0262456
	Os04g0320200	LOC_Os04g25410.1	1.56534	0.0485045		Os06g0570100	LOC_Os06g37364.1	1.27429	0.0444852
	Os09g0131400	LOC_Os09g04504.2	1.5625	0.0499551		Os12g0569700	LOC_Os12g38180.1	1.27395	0.0239031
	Os05g0482600	LOC_Os05g40410.1	1.55763	0.0408299		Os01g0819800	LOC_Os01g60430.1	1.27328	0.00897832
	Os03g0308200	LOC_Os03g19520.1	1.55573	0.0258529		Os03g0296200	LOC_Os03g18490.1	1.272	0.00670976
	Os02g0599400	LOC_Os02g38740.1	1.55506	0.0229908		Os08g0407200	LOC_Os08g31470.1	1.27042	0.019116
	Os06g0168700	LOC_Os06g07220.1	1.55229	0.00418573		Os09g0415200	LOC_Os09g24860.1	1.27001	0.00160596
	Os08g0342400	LOC_Os08g25390.1	1.5518	0.00826184		Os05g0560600	LOC_Os05g48690.1	1.26825	0.0179349
	Os07g0568000	LOC_Os07g38060.1	1.55042	0.0396533		Os06g0639300	LOC_Os06g43250.1	1.26745	0.0148434
	Os01g0835000	LOC_Os01g61860.1	1.54443	0.0400681		Os06g0526350	None	1.26276	0.0274435
	Os04g0309400	LOC_Os04g24414.1	1.54204	0.00236626		Os01g0971400	LOC_Os01g73980.1	1.26247	0.0378287
	Os10g0441632	No hit	1.54076	0.00336689		Os08g0504700	LOC_Os08g39450.1	1.25946	0.00378514
	Os07g0679200	LOC_Os07g48150.1	1.538	0.043412		Os09g0334401	None	1.25511	0.0217095
	Os03g0134500	LOC_Os03g04190.1	1.53643	0.02215		Os03g0847900	LOC_Os03g63060.1	1.25445	0.0493408
	Os12g0604700	LOC_Os12g41180.1	1.53553	0.044494		Os04g0566000	LOC_Os04g47820.1	1.25092	0.00177001
	Os01g0643300	LOC_Os01g45550.1	1.53395	0.013535		Os12g0581900	LOC_Os12g39220.1	1.24934	0.050025
	Os01g0108500	LOC_Os01g01840.1	1.53332	0.0271908		Os01g0182100	LOC_Os01g08650.1	1.24833	0.00934614
	Os01g0232800	LOC_Os01g13200.1	1.53187	0.0323003		Os07g0643100	LOC_Os07g44860.1	1.24638	0.0375459
	Os05g0563600	LOC_Os05g48900.1	1.52743	0.00833462		Os04g0578300	LOC_Os04g48870.1	1.24521	0.0245244
	Os05g0355400	LOC_Os05g28740.1	1.52644	0.00243668		Os01g0192401	None	1.24404	0.0389355
	Os02g0736100	LOC_Os02g50320.1	1.52639	0.0336453		Os03g0651300	LOC_Os03g44840.1	1.24339	0.0470798
	Os02g0453500	None	1.52636	0.00565809		Os01g0631400	LOC_Os01g44069.1	1.24085	0.0391262
	Os05g0230700	LOC_Os05g14180.1	1.5254	0.00542464		Os04g0650700	LOC_Os04g55710.1	1.23803	0.0326668
	Os02g0700600	LOC_Os02g47220.1	1.52355	0.0300532		Os02g0256100	LOC_Os02g15690.1	1.23421	0.046466
	Os01g0897700	LOC_Os01g67240.1	1.51831	0.0314032		Os01g0797600	LOC_Os01g58420.1	1.23397	0.0143351
	Os03g0409600	LOC_Os03g29584.1	1.51796	0.0290623		Os08g0132900	LOC_Os08g03860.1	1.23232	0.028747
	Os07g0645000	LOC_Os07g45060.1	1.5152	0.0482265		Os01g0818200	LOC_Os01g60250.1	1.23082	0.0303982
	Os09g0480400	LOC_Os09g30280.1	1.51508	0.00698051		Os02g0134200	LOC_Os02g04130.1	1.22888	0.0195359
	Os09g0462700	LOC_Os09g28810.1	1.515	0.0375332		Os05g0169200	LOC_Os05g07710.1	1.22764	0.0453955
	Os10g0510400	LOC_Os10g36690.1	1.5146	0.0499511		Os04g0616282	LOC_Os04g52590.1	1.22663	0.0187177
	Os05g0165400	LOC_Os05g07260.1	1.51275	0.0307996		Os07g0582800	None	1.22637	0.0476068
	Os06g0697000	LOC_Os06g48200.1	1.50826	0.0368215		Os03g0411300	LOC_Os03g29770.1	1.22466	0.0157724
	Os02g0507600	LOC_Os02g30420.1	1.50802	0.0267295		Os10g0499600	LOC_Os10g35644.1	1.22311	0.04769
	Os10g0536700	LOC_Os10g39170.1	1.50365	0.0345703		Os08g0326900	LOC_Os08g23754.1	1.22087	0.0210906
	Os03g0799100	LOC_Os03g58480.1	1.50262	0.0204873		Os11g0134700	LOC_Os11g04010.1	1.21658	0.00216101
	Os01g0388200	LOC_Os01g29180.1	1.49995	0.00943227		Os05g0361700	LOC_Os05g29810.1	1.21056	0.0343165
	Os04g0501700	LOC_Os04g42330.1	1.49424	0.0449522		Os08g0494200	LOC_Os08g38610.1	1.20851	0.0435481
	Os01g0248400	LOC_Os01g14580.1	1.49417	0.0367772		Os02g0705500	LOC_Os02g47660.1	1.208	0.0033158
	Os12g0245100	LOC_Os12g14150.1	1.49387	0.00606093		Os03g0822800	LOC_Os03g60790.1	1.20756	0.00349393
	Os01g0212000	None	1.49126	0.00743504		Os08g0297500	LOC_Os08g20090.2	1.20522	0.029867
	Os09g0466100	LOC_Os09g29100.1	1.48755	0.00296803		Os03g0843100	LOC_Os03g62600.1	1.20128	0.0177852
	Os05g0112000	LOC_Os05g02130.1	1.48664	0.00221619		Os04g0552200	LOC_Os04g46650.1	1.19944	0.00311785
	Os01g0348700	LOC_Os01g24690.1	1.48624	0.0460746		Os09g0515300	LOC_Os09g33992.1	1.19901	0.0385118
	Os02g0530500	LOC_Os02g32850.1	1.48561	0.00789404		Os11g0537350	LOC_Os11g33110.1	1.19831	0.03837
	Os09g0441900	LOC_Os09g26999.1	1.48527	0.0257541		Os05g0344200	LOC_Os05g27780.1	1.19491	0.0170427
	Os03g0588100	LOC_Os03g39110.1	1.48473	0.048044		Os09g0368001	None	1.19054	0.0159443
	Os04g0505200	LOC_Os04g42620.1	1.48126	0.023833		Os02g0308400	LOC_Os02g20540.1	1.18921	0.0255246
	Os12g0115900	LOC_Os12g02380.1	1.47802	0.0132514		Os03g0336100	LOC_Os03g21790.1	1.18762	0.0485273
	Os01g0660300	LOC_Os01g47080.1	1.47716	0.0284592		Os09g0554200	LOC_Os09g38110.1	1.18664	0.00421307
	Os01g0276500	LOC_Os01g16940.1	1.47704	0.0399141		Os12g0114800	LOC_Os12g02300.1	1.18376	0.0465313
	Os01g0508000	LOC_Os01g32364.1	1.47654	0.00818022		Os02g0805900	LOC_Os02g56210.1	1.17993	0.0502397
	Os04g0611300	LOC_Os04g52180.1	1.47311	0.0310419		Os05g0155200	LOC_Os05g06320.2	1.17939	0.0389141
	Os10g0421500	LOC_Os10g28570.1	1.47137	0.00747397		Os05g0591900	LOC_Os05g51420.1	1.17851	0.00835662
	Os08g0280100	LOC_Os08g17784.1	1.46729	0.0399033		Os07g0417200	LOC_Os07g23430.1	1.1777	0.0401669
	Os01g0978000	LOC_Os01g74640.1	1.46666	0.016373		Os04g0561900	LOC_Os04g47400.1	1.17414	0.00818362
	Os03g0169700	None	1.46583	0.0379474		Os01g0252400	None	1.16948	0.0247364
	Os02g0158300	LOC_Os02g06360.1	1.46495	0.0125545		Os10g0560200	LOC_Os10g41083.1	1.16746	0.0370975
	Os02g0575200	LOC_Os02g36550.1	1.4645	0.0250889		Os01g0221300	LOC_Os01g12180.1	1.16663	0.00885191
	Os01g0635400	LOC_Os01g44394.1	1.46444	0.0348791		Os05g0101300	LOC_Os05g01100.1	1.16621	0.0455193
	Os06g0698200	LOC_Os06g48290.1	1.46352	0.0381641		Os01g0925000	LOC_Os01g70060.1	1.16359	0.0267621
	Os07g0679500	LOC_Os07g48180.1	1.46321	0.00408907		Os06g0699600	LOC_Os06g48610.1	1.15953	0.0304329
	Os12g0599900	LOC_Os12g40770.1	1.4599	0.0356688		Os09g0433700	LOC_Os09g26360.1	1.15941	0.0453431
	Os02g0116800	LOC_Os02g02500.1	1.45979	0.0439835		Os07g0112000	LOC_Os07g02130.1	1.15891	0.0471972
	Os08g0547500	LOC_Os08g43400.1	1.45802	0.00349657		Os04g0677400	LOC_Os04g58100.1	1.15742	0.0310611
	Os01g0171000	LOC_Os01g07630.1	1.45735	0.0236049		Os01g0139700	LOC_Os01g04670.1	1.15446	0.008666
	Os02g0640000	LOC_Os02g42710.1	1.45698	0.0147627		Os03g0300900	LOC_Os03g18890.1	1.15442	0.0301816
	Os12g0625200	LOC_Os12g43000.1	1.45491	0.000372523		Os05g0562200	LOC_Os05g48800.1	1.15436	0.0489052
	Os10g0150600	LOC_Os10g05980.1	1.45465	0.0280238		Os05g0459300	LOC_Os05g38470.1	1.15412	0.0408611
	Os08g0230200	LOC_Os08g13350.1	1.45457	0.0434875		Os03g0598700	LOC_Os03g40170.1	1.15394	0.0249334
	Os12g0122400	LOC_Os12g02910.1	1.45433	0.00968965		Os02g0802900	None	1.15374	0.0172631
	Os05g0313700	LOC_Os05g24900.1	1.44724	0.0460001		Os08g0189200	LOC_Os08g08970.1	1.15354	0.0142325
	Os02g0497500	LOC_Os02g29464.1	1.44527	0.021694		Os07g0233300	LOC_Os07g12910.1	1.15313	0.0345254
	Os04g0206200	LOC_Os04g12920.1	1.44506	0.0341869		Os10g0183500	None	1.15266	0.024717
	Os03g0566600	LOC_Os03g36910.1	1.44445	0.0404395		Os12g0290501	None	1.152	0.0236233
	Os07g0673500	LOC_Os07g47630.1	1.44381	0.0278897		Os07g0656200	LOC_Os07g46280.1	1.15101	0.0188738
	Os05g0399300	LOC_Os05g33130.1	1.44246	0.00570612		Os03g0726100	LOC_Os03g51600.1	1.15049	0.0501769
	Os11g0672900	LOC_Os11g44920.1	1.44007	0.0148024		Os01g0652000	LOC_Os01g46340.1	1.14891	0.0206086
	Os05g0362100	LOC_Os05g29880.1	1.43968	0.0389506		Os12g0186600	LOC_Os12g08564.1	1.14548	0.0216213
	Os12g0261300	LOC_Os12g16080.1	1.4393	0.0110869		Os07g0567500	LOC_Os07g38010.1	1.14358	0.0188195
	Os01g0571000	LOC_Os01g38990.1	1.43574	0.0412708		Os06g0145400	LOC_Os06g05310.1	1.14195	0.0328477
	Os02g0116300	LOC_Os02g02450.1	1.43553	0.0431724		Os03g0301200	LOC_Os03g18910.1	1.14117	0.0245578
	Os05g0580000	LOC_Os05g50380.1	1.43528	0.0183809		Os06g0134466	LOC_Os06g04350.1	1.14095	0.0268355
	Os04g0685400	LOC_Os04g58860.1	1.4328	0.00899683		Os11g0334938	None	1.14056	0.0198257
	Os05g0140100	LOC_Os05g04820.1	1.43018	0.0428839		Os01g0128100	LOC_Os01g03740.1	1.13973	0.0413683
	Os02g0554100	LOC_Os02g34860.1	1.4298	0.00538024		Os12g0526400	LOC_Os12g34200.1	1.13893	0.00496278
	Os02g0801900	LOC_Os02g55840.1	1.42825	0.0199698		Os08g0239000	LOC_Os08g14070.1	1.13786	0.00720889
	Os04g0564700	LOC_Os04g47700.1	1.42717	0.00807967		Os11g0414500	No hit	1.13766	0.0183532
	Os11g0703900	LOC_Os11g47760.1	1.42716	0.0495532		Os03g0283900	LOC_Os03g17550.1	1.13304	0.0370076
	Os03g0746700	LOC_Os03g53520.1	1.42704	0.00554499		Os05g0186900	LOC_Os05g09480.1	1.13269	0.0157376
	Os06g0328800	LOC_Os06g22330.1	1.42633	0.00982088		Os09g0381600	LOC_Os09g21380.1	1.13255	0.0176049
	Os01g0839900	LOC_Os01g62260.1	1.42576	0.0503036		Os10g0103700	LOC_Os10g01470.1	1.13133	0.0292237
	Os08g0293100	LOC_Os08g19670.1	1.42262	0.00731088		Os10g0187500	LOC_Os10g10870.1	1.13111	0.0265098
	Os01g0929000	LOC_Os01g70390.1	1.42212	0.0284004		Os08g0280100	LOC_Os08g17784.1	1.13105	0.000855392
	Os03g0808100	LOC_Os03g59340.1	1.4191	0.00973748		Os10g0456800	LOC_Os10g31850.1	1.1273	0.0265246
	Os03g0576700	LOC_Os03g37970.1	1.41683	0.012222		Os04g0525100	LOC_Os04g44354.1	1.12698	0.020345
	Os06g0606800	LOC_Os06g40450.1	1.4162	0.0267365		Os10g0128600	LOC_Os10g03910.1	1.12622	0.00978898
	Os08g0101600	LOC_Os08g01130.1	1.4154	0.0053519		Os03g0689866	LOC_Os03g48370.1	1.12009	0.0207333
	Os10g0516500	LOC_Os10g37240.2	1.41103	0.0188699		Os01g0165200	LOC_Os01g07140.1	1.11991	0.00957723
	Os01g0872600	LOC_Os01g65210.1	1.41062	0.00612049		Os07g0575400	No hit	1.11659	0.0292102
	Os05g0459300	LOC_Os05g38470.1	1.40989	0.0488704		Os05g0226900	LOC_Os05g13900.1	1.11504	0.0216753
	Os04g0566800	LOC_Os04g47906.2	1.40862	0.0120652		Os02g0140950	None	1.11347	0.038242
	Os02g0662100	LOC_Os02g44320.1	1.40852	0.0427665		Os07g0188800	LOC_Os07g09060.1	1.1133	0.0211864
	Os12g0109200	LOC_Os12g01830.1	1.40839	0.0254846		Os01g0593200	LOC_Os01g41010.1	1.11277	0.0104287
	Os09g0509400	LOC_Os09g33520.1	1.40786	0.050328		Os09g0572000	LOC_Os09g39850.1	1.10963	0.0187721
	Os01g0111900	LOC_Os01g02150.1	1.40556	0.0219677		Os04g0619950	No hit	1.10959	0.00112922
	Os08g0191900	LOC_Os08g09270.1	1.40492	0.0233978		Os08g0524800	LOC_Os08g41320.1	1.1091	0.0327563
	Os06g0274000	LOC_Os06g16270.1	1.40352	0.0148298		Os10g0466500	LOC_Os10g32900.1	1.10777	0.0324765
	Os05g0397900	LOC_Os05g33030.1	1.40106	0.0354086		Os08g0522500	LOC_Os08g41100.1	1.1072	0.0251946
	Os07g0572600	LOC_Os07g38490.1	1.39956	0.0370695		Os10g0489400	No hit	1.10174	0.0457906
	Os06g0343200	None	1.39907	0.0489759		Os01g0814400	LOC_Os01g59900.1	1.10094	0.0369623
	Os01g0841100	LOC_Os01g62380.1	1.39662	0.0136772		Os07g0674300	LOC_Os07g47720.1	1.09697	0.0054847
	Os01g0758900	LOC_Os01g55410.1	1.39576	0.0470634		Os10g0417600	LOC_Os10g28200.1	1.09309	0.0435543
	Os08g0520900	LOC_Os08g40930.1	1.38973	0.0217972		Os07g0275300	LOC_Os07g17400.1	1.09269	0.0129129
	Os11g0648100	LOC_Os11g42800.1	1.38696	0.0222712		Os07g0539100	LOC_Os07g35480.1	1.09085	0.0199752
	Os03g0847900	LOC_Os03g63060.1	1.3868	0.0313953		Os01g0309800	LOC_Os01g20830.1	1.09002	0.024364
	Os03g0633800	LOC_Os03g43410.1	1.3849	0.0077532		Os12g0595750	None	1.08922	0.00692331
	Os03g0850100	LOC_Os03g63300.1	1.38417	0.009066		Os03g0356414	LOC_Os03g24040.1	1.08798	0.0166394
	Os04g0449900	LOC_Os04g37690.1	1.38292	0.0257357		Os01g0384300	LOC_Os01g28730.1	1.08475	0.00545991
	Os06g0107000	LOC_Os06g01780.1	1.382	0.022683		Os06g0695700	LOC_Os06g48050.1	1.0823	0.0471714
	Os04g0321700	LOC_Os04g25560.1	1.38153	0.016707		Os01g0243000	LOC_Os01g14080.1	1.0806	0.037621
	Os07g0614500	LOC_Os07g42300.1	1.38136	0.00861489		Os03g0797400	LOC_Os03g58300.1	1.07619	0.030966
	Os02g0167300	LOC_Os02g07060.1	1.38032	0.00768405		Os09g0482860	LOC_Os09g30510.1	1.07117	0.0344902
	Os11g0432800	LOC_Os11g24500.1	1.37957	0.0154022		Os09g0132200	LOC_Os09g04624.1	1.07095	0.0297472
	Os04g0505000	LOC_Os04g42610.1	1.37885	0.0274573		Os02g0519900	LOC_Os02g32030.1	1.07038	0.0493676
	Os03g0107200	No hit	1.37847	0.0352526		Os10g0396300	LOC_Os10g25674.1	1.06911	0.049109
	Os11g0660500	LOC_Os11g43900.1	1.37788	0.0423113		Os03g0610900	LOC_Os03g41460.1	1.06904	0.0304687
	Os03g0853600	LOC_Os03g63660.1	1.37519	0.0189822		Os06g0106800	LOC_Os06g01760.1	1.06704	0.00961472
	Os01g0166500	LOC_Os01g07240.1	1.37498	0.0267061		Os02g0807200	None	1.06615	0.00639379
	Os01g0105400	LOC_Os01g01570.1	1.37142	0.0126155		Os02g0830300	LOC_Os02g58360.1	1.06477	0.0256289
	Os04g0650700	LOC_Os04g55710.1	1.3709	0.0203005		Os03g0137200	LOC_Os03g04430.1	1.06391	0.0367599
	Os10g0394400	LOC_Os10g25487.1	1.37054	0.00504279		Os02g0726300	LOC_Os02g49440.1	1.06185	0.026051
	Os02g0608200	LOC_Os02g39530.1	1.36752	0.000624357		Os03g0409100	LOC_Os03g29540.1	1.06003	0.0367834
	Os01g0636400	LOC_Os01g44960.1	1.36602	0.0141239		Os08g0300300	LOC_Os08g20570.1	1.05923	0.00293548
	Os07g0599600	LOC_Os07g40860.1	1.36249	0.0294177		Os02g0667100	LOC_Os02g44710.1	1.05897	0.0404877
	Os08g0138400	None	1.36169	0.0131507		Os02g0530600	LOC_Os02g32860.1	1.05602	0.0404237
	Os01g0386700	LOC_Os01g28989.1	1.36145	0.00781584		Os03g0103100	LOC_Os03g01300.1	1.0536	0.00259926
	Os02g0101900	LOC_Os02g01190.1	1.35976	0.0482756		Os01g0207500	None	1.05091	0.0340861
	Os04g0433800	LOC_Os04g35420.1	1.35723	0.0501437		Os02g0603600	LOC_Os02g39140.1	1.04787	0.00171618
	Os05g0587300	LOC_Os05g50990.1	1.35703	0.0358495		Os09g0541000	LOC_Os09g36930.1	1.04588	0.0504692
	Os02g0669700	LOC_Os02g44890.1	1.35631	0.028877		Os08g0193600	LOC_Os08g09420.1	1.04281	0.0502782
	Os05g0542800	LOC_Os05g46510.1	1.35618	0.0224426		Os06g0712300	LOC_Os06g49790.1	1.04258	0.0297733
	Os12g0178700	LOC_Os12g07880.1	1.35358	0.0342271		Os10g0558800	No hit	1.03809	0.0151616
	Os03g0833900	LOC_Os03g61810.1	1.35327	0.0134283		Os03g0154800	None	1.03739	0.0429137
	Os05g0477800	LOC_Os05g40000.1	1.35092	0.0264435		Os08g0547100	LOC_Os08g43370.1	1.03738	0.00911393
	Os12g0288600	LOC_Os12g19040.1	1.3484	0.0484177		Os10g0521000	LOC_Os10g37660.1	1.03463	0.0395591
	Os03g0771700	LOC_Os03g56120.1	1.34836	0.0228477		Os10g0419400	LOC_Os10g28350.1	1.03323	0.0277105
	Os07g0596000	LOC_Os07g40480.1	1.34615	0.013666		Os03g0648400	LOC_Os03g44620.2	1.03249	0.00509943
	Os05g0446600	LOC_Os05g37410.1	1.34315	0.00501994		Os01g0920100	LOC_Os01g69100.1	1.03018	0.0353841
	Os03g0113500	LOC_Os03g02240.1	1.34295	0.0429871		Os09g0520700	LOC_Os09g34910.1	1.03003	0.0278168
	Os09g0542600	LOC_Os09g37050.1	1.34214	0.0192985		Os06g0483500	LOC_Os06g28840.1	1.02596	0.0411494
	Os10g0150800	LOC_Os10g06000.1	1.34118	0.0349742		Os12g0181600	LOC_Os12g08130.1	1.02582	0.0499624
	Os02g0790600	LOC_Os02g54830.1	1.34085	0.037933		Os10g0413400	LOC_Os10g27330.1	1.02563	0.0215042
	Os01g0917900	LOC_Os01g68900.1	1.34042	0.0261001		Os10g0479700	LOC_Os10g33920.1	1.02538	0.042364
	Os07g0481000	LOC_Os07g29770.1	1.33986	0.0252512		Os02g0767300	LOC_Os02g52840.1	1.023	0.0114729
	Os03g0151600	LOC_Os03g05710.1	1.33805	0.0384413		Os08g0507702	LOC_Os08g39694.1	1.02287	0.0438432
	Os06g0496800	LOC_Os06g30130.1	1.33729	0.00543499		Os07g0614600	LOC_Os07g42310.1	1.02252	0.00755036
	Os03g0403100	LOC_Os03g28960.1	1.33632	0.034021		Os05g0480500	None	1.02179	0.0165076
	Os03g0793800	LOC_Os03g57970.1	1.3342	0.0432628		Os03g0841700	LOC_Os03g62490.1	1.01925	0.00274334
	Os02g0282900	LOC_Os02g18180.1	1.33311	0.0419718		Os02g0110600	LOC_Os02g02040.1	1.0192	0.0296671
	Os01g0834200	LOC_Os01g61780.1	1.33293	0.048981		Os01g0967800	LOC_Os01g73670.1	1.01889	0.0034582
	Os04g0359100	LOC_Os04g28990.1	1.33234	0.0215934		Os12g0567700	LOC_Os12g38000.1	1.01852	0.00231529
	Os09g0280300	LOC_Os09g10820.1	1.33201	0.0187567		Os05g0412300	LOC_Os05g34130.1	1.01717	0.0318112
	Os03g0347900	LOC_Os03g22620.1	1.32976	0.0480553		Os05g0295700	LOC_Os05g22960.1	1.01564	0.0468446
	Os02g0174300	LOC_Os02g07800.1	1.32519	0.0374137		Os05g0125900	None	1.01428	0.0369603
	Os09g0513400	None	1.32388	0.0343899		Os01g0308600	LOC_Os01g20730.1	1.01335	0.00397735
	Os12g0567700	LOC_Os12g38000.1	1.31917	0.0360385		Os04g0689700	LOC_Os04g59340.1	1.0118	0.0151837
	Os01g0148400	LOC_Os01g05530.1	1.31705	0.0325361		Os04g0113000	LOC_Os04g02280.1	1.00714	0.046222
	Os02g0236000	LOC_Os02g14110.1	1.31695	0.0212891		Os09g0543900	LOC_Os09g37180.1	1.00446	0.000917376
	Os01g0974200	LOC_Os01g74300.1	1.31646	0.0431994		Os04g0467800	LOC_Os04g39280.1	1.00384	0.00461141
	Os06g0156600	LOC_Os06g06250.1	1.31457	0.0260804		Os10g0193900	LOC_Os10g11770.1	1.00383	0.0195374
	Os06g0106800	LOC_Os06g01760.1	1.31311	0.0103185		Os06g0203200	LOC_Os06g10170.1	1.00374	0.0118269
	Os10g0150700	LOC_Os10g05990.1	1.31193	0.0308964		Os02g0224100	LOC_Os02g13100.1	1.00334	0.0254782
	Os01g0708700	LOC_Os01g51230.1	1.31151	0.018158		Os05g0155601	LOC_Os05g06350.1	1.003	0.0401487
	Os05g0420500	LOC_Os05g34760.1	1.30902	0.050415		Os03g0178000	None	1.00176	0.0347885
	Os04g0630100	LOC_Os04g53780.1	1.30785	0.0115423		Os09g0501600	LOC_Os09g32510.1	0.99953	0.0368299
	Os04g0586100	LOC_Os04g49670.1	1.30514	0.00859442		Os04g0685400	LOC_Os04g58860.1	0.997845	0.0198489
	Os01g0736600	LOC_Os01g53500.1	1.30012	0.0444372		Os07g0198300	LOC_Os07g09970.1	0.997796	0.000509713
	Os10g0562700	LOC_Os10g41310.1	1.2992	0.00725443		Os10g0498300	LOC_Os10g35530.1	0.997338	0.0341436
	Os02g0739700	LOC_Os02g50630.1	1.29868	0.0266007		Os04g0619400	LOC_Os04g52840.1	0.996177	0.0248999
	Os02g0465900	LOC_Os02g26700.1	1.29783	0.0454218		Os01g0601200	LOC_Os01g41730.1	0.9938	0.00703214
	Os03g0297400	LOC_Os03g18590.1	1.2976	0.0245689		Os02g0813166	LOC_Os02g56820.1	0.99377	0.0132799
	Os11g0463700	LOC_Os11g27540.1	1.297	0.0383747		Os03g0441000	LOC_Os03g32590.1	0.99347	0.0232663
	Os04g0570800	LOC_Os04g48230.1	1.29608	0.035001		Os02g0467900	No hit	0.992866	0.0345217
	Os04g0671900	LOC_Os04g57610.1	1.29441	0.0198438		Os09g0394100	LOC_Os09g23070.1	-0.990827	0.00922423
	Os10g0560000	LOC_Os10g41060.1	1.29404	0.0399065		Os06g0360300	LOC_Os06g25439.1	-0.991773	0.0396736
	Os11g0168100	LOC_Os11g06740.1	1.29347	0.0258679		Os03g0316200	LOC_Os03g20120.1	-0.991887	0.00861934
	Os05g0311000	LOC_Os05g24601.1	1.29252	0.047656		Os02g0115900	LOC_Os02g02410.1	-0.99324	0.0376477
	Os04g0614100	LOC_Os04g52410.1	1.29238	0.0097875		Os01g0733500	LOC_Os01g53240.1	-0.993397	0.049192
	Os08g0533600	LOC_Os08g42100.1	1.29086	0.0151054		Os03g0273800	LOC_Os03g16670.1	-0.997743	0.0140719
	Os06g0335500	LOC_Os06g22870.1	1.28658	0.0365999		Os03g0858600	LOC_Os03g64130.1	-1.00118	0.0468843
	Os04g0455600	LOC_Os04g38310.1	1.28606	0.0454291		Os09g0442600	LOC_Os09g27050.1	-1.00132	0.0468631
	Os09g0439800	LOC_Os09g26840.1	1.28598	0.0419887		Os04g0482900	LOC_Os04g40670.1	-1.00154	0.0430836
	Os11g0496500	LOC_Os11g30360.1	1.28453	0.0267949		Os01g0501800	LOC_Os01g31690.1	-1.00193	0.0439707
	Os04g0593700	LOC_Os04g50730.1	1.2838	0.0377612		Os04g0403900	LOC_Os04g33110.1	-1.00363	0.0161855
	Os05g0421000	LOC_Os05g34790.1	1.27942	0.0479139		Os01g0765300	LOC_Os01g56000.1	-1.00422	0.0166748
	Os03g0237600	LOC_Os03g13460.1	1.27833	0.0486856		Os11g0621000	LOC_Os11g40570.1	-1.00631	0.0504936
	Os03g0826500	LOC_Os03g61120.1	1.27678	0.0146779		Os02g0607850	None	-1.00942	0.0423531
	Os06g0245900	LOC_Os06g13670.1	1.27617	0.00135429		Os09g0116900	None	-1.01003	0.0385113
	Os02g0666300	LOC_Os02g44642.1	1.2757	0.0304121		Os04g0596300	LOC_Os04g50860.1	-1.01128	0.0438387
	Os07g0636000	LOC_Os07g44190.1	1.27553	0.0375017		Os03g0113700	LOC_Os03g02260.1	-1.01272	0.039728
	Os03g0177500	LOC_Os03g08020.1	1.2753	0.0141392		Os07g0147500	LOC_Os07g05360.1	-1.01505	0.0204966
	Os03g0728500	LOC_Os03g51870.1	1.27504	0.0484201		Os03g0737000	LOC_Os03g52690.1	-1.01525	0.0191644
	Os10g0519600	LOC_Os10g37520.1	1.27356	0.011465		Os06g0145000	No hit	-1.01538	0.0489223
	Os01g0148500	LOC_Os01g05540.1	1.27292	0.0299114		Os08g0125900	None	-1.01701	0.037476
	Os01g0753800	LOC_Os01g55000.1	1.27178	0.04636		Os03g0850600	LOC_Os03g63360.1	-1.01848	0.010362
	Os03g0211700	LOC_Os03g11320.1	1.27103	0.00823406		Os07g0120100	LOC_Os07g02880.1	-1.02087	0.0030859
	Os10g0539600	LOC_Os10g39420.1	1.27067	0.0163209		Os02g0110650	None	-1.02313	0.047954
	Os07g0606900	LOC_Os07g41600.1	1.27021	0.0498982		Os06g0630900	No hit	-1.02703	0.0253657
	Os03g0204100	LOC_Os03g10680.1	1.26592	0.0203723		Os04g0189300	LOC_Os04g11120.1	-1.02731	0.0426595
	Os03g0368900	LOC_Os03g25330.1	1.26502	0.0238763		Os06g0163000	LOC_Os06g06760.1	-1.02803	0.0099727
	Os05g0105900	LOC_Os05g01540.1	1.26454	0.0189192		Os05g0542200	LOC_Os05g46460.1	-1.03036	0.000166325
	Os05g0503000	LOC_Os05g42330.1	1.26391	0.0277963		Os06g0682900	LOC_Os06g46900.1	-1.03078	0.0416487
	Os04g0650300	LOC_Os04g55670.1	1.26331	0.0264223		Os12g0429300	None	-1.03224	0.048324
	Os03g0785800	LOC_Os03g57190.1	1.26313	0.0283923		Os05g0475700	LOC_Os05g39800.1	-1.03335	0.0231564
	Os12g0497300	LOC_Os12g31370.1	1.26246	0.0249041		Os12g0515400	LOC_Os12g33080.1	-1.03507	0.0169965
	Os06g0148200	LOC_Os06g05550.1	1.26131	0.024922		Os02g0119600	LOC_Os02g02730.1	-1.03532	0.0349138
	Os02g0503400	LOC_Os02g30050.1	1.26037	0.00165566		Os05g0427200	LOC_Os05g35266.1	-1.03644	0.022876
	Os03g0146300	LOC_Os03g05300.1	1.25939	0.0135265		Os09g0431200	LOC_Os09g26160.1	-1.03856	0.0186401
	Os04g0685300	LOC_Os04g58850.1	1.25907	0.0196614		Os11g0107700	LOC_Os11g01620.1	-1.04062	0.000998235
	Os03g0805100	LOC_Os03g59040.1	1.25864	0.0201593		Os09g0315401	None	-1.04062	0.000998235
	Os05g0549700	LOC_Os05g47640.1	1.25731	0.0387713		Os02g0312800	LOC_Os02g20870.1	-1.04125	0.00118942
	Os08g0497300	LOC_Os08g38850.1	1.25695	0.0110152		Os08g0237100	None	-1.04166	0.0388286
	Os10g0142100	LOC_Os10g05230.1	1.25677	0.0492388		Os05g0596600	LOC_Os05g51790.1	-1.04449	0.044449
	Os06g0204400	LOC_Os06g10280.1	1.25641	0.011832		Os02g0168100	LOC_Os02g07160.1	-1.04578	0.0252884
	Os06g0352900	LOC_Os06g24540.1	1.25391	0.037505		Os08g0366000	LOC_Os08g27840.1	-1.04628	0.00317675
	Os09g0547800	LOC_Os09g37570.1	1.25096	0.0185575		Os01g0713850	No hit	-1.05389	0.0165128
	Os05g0199100	LOC_Os05g11010.1	1.25083	0.0127331		Os12g0516200	LOC_Os12g33150.1	-1.05712	0.0389556
	Os06g0699500	LOC_Os06g48600.1	1.25063	0.0409533		Os09g0258000	LOC_Os09g08390.1	-1.07594	0.0177776
	Os01g0647800	LOC_Os01g45970.1	1.24888	0.0124345		Os06g0472000	LOC_Os06g27760.1	-1.07729	0.0380029
	Os04g0585400	LOC_Os04g49590.1	1.2474	0.0484216		Os01g0773700	LOC_Os01g56680.1	-1.07828	0.0345356
	Os01g0138600	LOC_Os01g04600.1	1.24684	0.0288989		Os12g0224700	No hit	-1.07892	0.00677653
	Os09g0278900	None	1.24646	0.0504339		Os02g0198333	None	-1.08738	0.0417044
	Os01g0739700	LOC_Os01g53750.1	1.24545	0.00350744		Os08g0387700	LOC_Os08g29809.1	-1.08828	0.0343994
	Os03g0265900	LOC_Os03g15920.1	1.24519	0.0504352		Os02g0778900	LOC_Os02g53840.1	-1.08828	0.0343994
	Os10g0466500	LOC_Os10g32900.1	1.24459	0.0458461		Os01g0925700	LOC_Os01g70130.1	-1.08863	0.0438049
	Os01g0750000	LOC_Os01g54590.1	1.24152	0.049246		Os01g0709500	LOC_Os01g51290.1	-1.09049	0.0504472
	Os07g0529600	LOC_Os07g34570.1	1.24019	0.0396704		Os01g0279200	LOC_Os01g17180.1	-1.0912	0.0352255
	Os03g0765400	LOC_Os03g55660.1	1.23938	0.00496597		Os04g0162100	LOC_Os04g08034.1	-1.09234	0.0165808
	Os07g0245200	LOC_Os07g14160.1	1.23872	0.0229824		Os03g0847800	LOC_Os03g63040.1	-1.09447	0.0260586
	Os06g0336200	LOC_Os06g22960.1	1.23867	0.0107829		Os06g0187900	LOC_Os06g08840.1	-1.09592	0.0136568
	Os11g0592200	LOC_Os11g37970.1	1.23716	0.0352662		Os04g0463700	LOC_Os04g38970.1	-1.10383	0.0451755
	Os01g0319000	LOC_Os01g21630.1	1.23619	0.0504281		Os06g0716000	LOC_Os06g50220.1	-1.10569	0.0201464
	Os01g0922600	LOC_Os01g69830.1	1.23586	0.000574464		Os06g0593100	LOC_Os06g39260.1	-1.10701	0.0277366
	Os05g0554000	LOC_Os05g48040.1	1.23504	0.0147023		Os01g0860500	LOC_Os01g64110.1	-1.10718	0.0500173
	Os04g0507400	LOC_Os04g42830.1	1.23482	0.036909		Os08g0560900	LOC_Os08g44680.1	-1.10743	0.044074
	Os01g0914000	LOC_Os01g68570.1	1.23459	0.0089078		Os11g0264500	LOC_Os11g16310.1	-1.10882	0.0154719
	Os03g0819900	LOC_Os03g60530.1	1.2335	0.0286715		Os10g0524500	LOC_Os10g38050.1	-1.10945	0.041671
	Os10g0476500	LOC_Os10g33670.1	1.23277	0.027822		Os04g0297200	No hit	-1.11211	0.0496944
	Os01g0358400	LOC_Os01g25610.1	1.23234	0.0166623		Os10g0441300	LOC_Os10g30490.1	-1.11226	0.0232807
	Os08g0282500	LOC_Os08g18150.1	1.23195	0.0255497		Os10g0518701	LOC_Os10g37450.1	-1.11277	0.0463145
	Os07g0501800	LOC_Os07g31840.1	1.23121	0.0265965		Os01g0703400	LOC_Os01g50760.1	-1.11281	0.0342271
	Os09g0134900	LOC_Os09g04924.1	1.23011	0.00988176		Os12g0416800	LOC_Os12g22800.1	-1.11617	0.0243092
	Os04g0661600	LOC_Os04g56610.1	1.22977	0.0158113		Os03g0264400	LOC_Os03g15780.1	-1.12004	0.00409928
	Os08g0180950	None	1.22853	0.0504981		Os12g0154000	LOC_Os12g05780.2	-1.12109	0.0276544
	Os01g0207200	LOC_Os01g10930.1	1.22781	0.00306201		Os05g0498400	LOC_Os05g41900.1	-1.12125	0.00728323
	Os01g0937200	LOC_Os01g71094.1	1.22769	0.034216		Os05g0350700	LOC_Os05g28300.1	-1.12466	0.0478105
	Os06g0609500	LOC_Os06g40710.1	1.22756	0.000262066		Os12g0149900	LOC_Os12g05420.1	-1.12537	0.0208813
	Os06g0613500	LOC_Os06g41060.1	1.22737	0.00121704		Os09g0114632	None	-1.12655	0.0325427
	Os10g0343900	LOC_Os10g20310.1	1.22374	0.0228725		Os04g0527400	LOC_Os04g44530.1	-1.12669	0.0382233
	Os03g0284800	LOC_Os03g17610.1	1.22343	0.0442384		Os05g0159250	None	-1.12876	0.0332212
	Os03g0751800	LOC_Os03g54063.1	1.21916	0.00752395		Os12g0542700	LOC_Os12g35790.1	-1.12948	0.00777537
	Os02g0646500	LOC_Os02g43194.1	1.21514	0.0194466		Os10g0566000	No hit	-1.13009	0.0439584
	Os08g0165901	LOC_Os08g06885.1	1.21389	0.0223188		Os03g0579550	None	-1.13618	0.00865786
	Os09g0493400	LOC_Os09g32010.1	1.21342	0.00910567		Os12g0548200	LOC_Os12g36180.1	-1.14228	0.0103319
	Os09g0475800	LOC_Os09g29960.1	1.21271	0.0324127		Os01g0106400	LOC_Os01g01660.1	-1.14323	0.0262517
	Os05g0295300	LOC_Os05g22940.1	1.21164	0.0296717		Os06g0279350	None	-1.14324	0.0217151
	Os03g0692400	LOC_Os03g48600.1	1.2115	0.01516		Os02g0633100	LOC_Os02g42200.1	-1.14574	0.0452966
	Os05g0494600	LOC_Os05g41490.1	1.20981	0.0150515		Os01g0745400	None	-1.14643	0.0301931
	Os06g0530200	None	1.20922	0.0256792		Os05g0494500	LOC_Os05g41480.1	-1.15603	0.0485552
	Os02g0287000	LOC_Os02g18550.1	1.20906	0.00121279		Os09g0530000	LOC_Os09g36040.1	-1.15706	0.000591472
	Os07g0636400	LOC_Os07g44230.1	1.20648	0.0396289		Os07g0119800	LOC_Os07g02850.1	-1.15785	0.0385132
	Os08g0554000	LOC_Os08g44010.1	1.20599	0.0174099		Os01g0549200	LOC_Os01g36840.1	-1.1599	0.0438703
	Os04g0250200	LOC_Os04g17680.1	1.20562	0.0278693		Os02g0693400	LOC_Os02g46650.1	-1.16126	0.033382
	Os11g0210300	LOC_Os11g10480.1	1.20516	0.0410627		Os06g0250600	LOC_Os06g14030.1	-1.1615	0.0335759
	Os09g0114500	LOC_Os09g02650.1	1.20392	0.00206653		Os09g0373700	No hit	-1.1629	0.0338834
	Os06g0184300	LOC_Os06g08530.1	1.20337	0.0433327		Os02g0599400	LOC_Os02g38740.1	-1.16801	0.0028443
	Os08g0469500	LOC_Os08g36570.1	1.19972	0.0105613		Os05g0108950	None	-1.16864	0.0428067
	Os06g0682800	LOC_Os06g46890.1	1.19958	0.0222807		Os06g0694800	LOC_Os06g47970.1	-1.16962	0.0294736
	Os10g0508400	LOC_Os10g36470.2	1.19742	0.0346437		Os09g0110300	LOC_Os09g02270.1	-1.17004	0.0209056
	Os07g0673100	LOC_Os07g47580.1	1.19555	0.0398884		Os07g0413900	No hit	-1.17155	0.0313086
	Os08g0175300	LOC_Os08g07840.1	1.19507	0.0214019		Os05g0215000	LOC_Os05g12400.1	-1.17416	0.00862326
	Os04g0119000	LOC_Os04g02880.1	1.19507	0.0414826		Os02g0592400	LOC_Os02g37930.1	-1.17466	0.00889821
	Os03g0391700	LOC_Os03g27390.1	1.19484	0.0339946		Os07g0406400	LOC_Os07g22360.1	-1.17596	0.0245211
	Os01g0310500	LOC_Os01g20880.1	1.19473	0.000792392		Os02g0603800	LOC_Os02g39160.1	-1.17669	0.0483041
	Os05g0543400	LOC_Os05g46580.1	1.19353	0.00509299		Os08g0494950	No hit	-1.17693	0.0181234
	Os01g0342750	LOC_Os01g24010.1	1.1869	0.0215684		Os08g0104600	LOC_Os08g01380.1	-1.18021	0.0361527
	Os11g0175400	LOC_Os11g07440.1	1.18357	0.0458423		Os06g0231300	LOC_Os06g12530.1	-1.18022	0.0134487
	Os03g0807400	LOC_Os03g59264.1	1.18354	0.0326588		Os11g0650250	LOC_Os11g43020.1	-1.18374	0.0492356
	Os07g0658300	LOC_Os07g46450.1	1.18306	0.0380632		Os06g0681750	None	-1.18948	0.0332157
	Os03g0157300	LOC_Os03g06120.1	1.18306	0.0181053		Os03g0231800	LOC_Os03g12910.1	-1.19612	0.000353962
	Os06g0196600	LOC_Os06g09630.1	1.18292	0.0187725		Os01g0719100	LOC_Os01g52110.1	-1.19644	0.0411343
	Os01g0120700	LOC_Os01g03060.1	1.18254	0.0217879		Os10g0575600	LOC_Os10g42490.1	-1.1984	0.0212691
	Os04g0649700	LOC_Os04g55620.1	1.1823	0.0354838		Os04g0620800	LOC_Os04g52970.1	-1.19901	0.0495166
	Os11g0156300	LOC_Os11g05770.1	1.18097	0.0316961		Os09g0474000	LOC_Os09g29820.1	-1.1991	0.0443965
	Os01g0706400	LOC_Os01g51010.1	1.18012	0.0396319		Os03g0161200	LOC_Os03g06520.1	-1.20068	0.0348946
	Os02g0101000	LOC_Os02g01100.1	1.18009	0.00267483		Os11g0515900	No hit	-1.20283	0.00979093
	Os12g0477700	LOC_Os12g29350.1	1.17741	0.00661091		Os04g0574700	LOC_Os04g48530.1	-1.20471	0.0282949
	Os02g0705300	LOC_Os02g47640.1	1.17654	0.0182206		Os11g0256300	LOC_Os11g15000.1	-1.20626	0.00885815
	Os01g0664200	LOC_Os01g47470.1	1.17642	0.0222246		Os05g0519700	LOC_Os05g44340.1	-1.20845	0.021685
	Os02g0321900	LOC_Os02g21660.1	1.17542	0.0361472		Os12g0183200	LOC_Os12g08270.1	-1.20926	0.0204745
	Os12g0638800	LOC_Os12g44160.1	1.17519	0.00486451		Os05g0151300	LOC_Os05g05940.1	-1.2098	0.0229879
	Os07g0406800	LOC_Os07g22400.1	1.175	0.0433208		Os03g0591000	LOC_Os03g39407.1	-1.21728	0.044877
	Os01g0256600	LOC_Os01g15290.1	1.17499	0.00339757		Os08g0485600	LOC_Os08g37904.1	-1.21901	0.0162084
	Os07g0630900	LOC_Os07g43710.1	1.17399	0.0135569		Os06g0716700	LOC_Os06g50300.1	-1.22502	0.0285078
	Os03g0345200	LOC_Os03g22460.1	1.17324	0.0302177		Os04g0134701	LOC_Os04g04690.1	-1.22599	0.0482694
	Os01g0105700	LOC_Os01g01600.1	1.17242	0.00412415		Os01g0547500	LOC_Os01g36710.1	-1.23049	0.018967
	Os03g0794900	LOC_Os03g58070.1	1.17109	0.0229977		Os05g0102200	LOC_Os05g01180.1	-1.23144	0.00807472
	Os02g0781400	LOC_Os02g54060.1	1.16956	0.0478133		Os02g0222100	LOC_Os02g12900.1	-1.23177	0.0192788
	Os11g0195100	LOC_Os11g08980.1	1.16719	0.00415963		Os01g0247700	LOC_Os01g14520.1	-1.24036	0.0489213
	Os03g0642300	LOC_Os03g44020.1	1.16627	0.0429551		Os11g0213800	LOC_Os11g10770.1	-1.24166	0.0198
	Os05g0459400	LOC_Os05g38480.1	1.16621	0.00304237		Os02g0581100	LOC_Os02g37060.1	-1.24211	0.0111957
	Os01g0719000	LOC_Os01g52100.1	1.165	0.0171902		Os10g0180800	LOC_Os10g10130.1	-1.24601	0.0407135
	Os08g0563600	No hit	1.16472	0.017549		Os12g0245100	LOC_Os12g14150.1	-1.24675	0.0103116
	Os04g0673700	LOC_Os04g57739.1	1.16443	0.00559691		Os07g0194800	LOC_Os07g09670.1	-1.24721	0.00589883
	Os04g0515300	None	1.16396	0.0179205		Os05g0420600	LOC_Os05g34770.1	-1.24754	0.000701962
	Os06g0726200	LOC_Os06g51060.1	1.16372	0.0267629		Os06g0184766	LOC_Os06g08560.1	-1.25137	0.0259095
	Os03g0691650	No hit	1.16329	0.050346		Os12g0221700	LOC_Os12g12010.1	-1.25641	0.0126761
	Os04g0691700	LOC_Os04g59510.1	1.16143	0.0105865		Os02g0629200	LOC_Os02g41860.1	-1.25856	0.0104714
	Os06g0163300	LOC_Os06g06780.1	1.16097	0.0207172		Os05g0171200	LOC_Os05g07890.1	-1.26842	0.0344579
	Os02g0317300	LOC_Os02g21240.1	1.16071	0.0498531		Os08g0144400	LOC_Os08g04920.1	-1.27128	0.00113941
	Os01g0276800	LOC_Os01g16970.1	1.16052	0.0388878		Os07g0638300	LOC_Os07g44430.1	-1.27541	0.0423243
	Os01g0694100	LOC_Os01g49920.1	1.15964	0.00183691		Os05g0365600	LOC_Os05g30250.1	-1.27556	0.0281967
	Os05g0319700	LOC_Os05g25540.1	1.15833	0.0118043		Os10g0552400	LOC_Os10g40490.1	-1.27645	0.041283
	Os08g0192900	LOC_Os08g09350.1	1.15654	0.0287509		Os10g0559500	LOC_Os10g41020.1	-1.27796	0.0471487
	Os04g0191400	LOC_Os04g11390.1	1.15558	0.0362821		Os04g0111200	LOC_Os04g02050.1	-1.27845	0.00524496
	Os02g0617500	LOC_Os02g40450.1	1.15312	0.012903		Os03g0757900	LOC_Os03g55070.1	-1.27988	0.00483928
	Os02g0690600	LOC_Os02g46500.1	1.15259	0.0107689		Os07g0288700	LOC_Os07g18874.1	-1.29277	0.0405075
	Os05g0539400	LOC_Os05g46200.1	1.15181	0.0173103		Os01g0922250	No hit	-1.29461	0.00291595
	Os04g0494100	LOC_Os04g41680.1	1.15171	0.0387924		Os03g0711100	LOC_Os03g50310.1	-1.29572	0.00145629
	Os07g0641000	LOC_Os07g44700.1	1.15126	0.0138286		Os08g0386050	None	-1.29803	0.0292441
	Os11g0128400	LOC_Os11g03430.1	1.15095	0.0025937		Os03g0654200	LOC_Os03g45150.1	-1.29803	0.0292441
	Os08g0198700	LOC_Os08g09860.1	1.15088	0.00439663		Os03g0151850	None	-1.29803	0.0292441
	Os10g0437000	LOC_Os10g30080.1	1.14901	0.0267509		Os04g0567700	LOC_Os04g47970.1	-1.30186	0.0279316
	Os05g0437300	LOC_Os05g36120.1	1.14861	0.0268281		Os12g0248901	LOC_Os12g14570.1	-1.30806	0.0365788
	Os09g0504000	LOC_Os09g32670.1	1.14824	0.0226632		Os04g0372700	LOC_Os04g30420.1	-1.31239	0.0336081
	Os02g0672700	LOC_Os02g45120.1	1.14804	0.00667641		Os12g0600701	LOC_Os12g40840.2	-1.31706	0.00169431
	Os11g0127900	LOC_Os11g03400.1	1.14763	0.00729101		Os12g0131100	LOC_Os12g03720.1	-1.31835	0.00559921
	Os02g0799300	LOC_Os02g55590.1	1.14724	0.0018894		Os09g0250400	None	-1.32117	0.0423065
	Os04g0563700	LOC_Os04g47580.1	1.14678	0.00945372		Os09g0412700	LOC_Os09g24620.1	-1.32527	0.00581896
	Os06g0701100	LOC_Os06g48750.1	1.14647	0.0391601		Os03g0283100	LOC_Os03g17470.1	-1.32652	0.0351641
	Os01g0583200	LOC_Os01g40110.1	1.14563	0.0327126		Os05g0551000	LOC_Os05g47780.1	-1.32723	0.00462778
	Os05g0559900	LOC_Os05g48620.1	1.14517	0.0479948		Os11g0125300	No hit	-1.33062	0.0199785
	Os05g0543800	LOC_Os05g46630.1	1.14411	0.00849187		Os01g0360100	LOC_Os01g25810.1	-1.3327	0.0300877
	Os03g0178000	None	1.14168	0.0201678		Os11g0592350	None	-1.33274	0.00540713
	Os04g0649500	LOC_Os04g55600.1	1.14157	0.024072		Os03g0606200	LOC_Os03g40920.1	-1.3338	0.0111285
	Os05g0544600	LOC_Os05g46690.1	1.14016	0.0406949		Os04g0527700	LOC_Os04g44550.1	-1.33996	0.0430844
	Os03g0278000	LOC_Os03g16980.1	1.13984	0.0190585		Os01g0305200	LOC_Os01g19940.1	-1.34026	0.0107862
	Os04g0625100	LOC_Os04g53360.1	1.13865	0.00697874		Os03g0778100	LOC_Os03g56670.1	-1.35283	0.00416459
	Os02g0274600	LOC_Os02g17460.1	1.13852	0.00969099		Os07g0476900	LOC_Os07g29410.1	-1.35765	0.0130249
	Os10g0545600	LOC_Os10g39850.1	1.13848	0.0409131		Os03g0666700	LOC_Os03g46410.1	-1.36002	0.0422485
	Os03g0758700	LOC_Os03g55140.1	1.13657	0.0161691		Os11g0270500	LOC_Os11g17014.1	-1.36175	0.0125729
	Os02g0801450	LOC_Os02g55790.1	1.13532	0.0189952		Os08g0500800	LOC_Os08g39150.1	-1.36442	0.0173241
	Os03g0445700	LOC_Os03g33090.1	1.13476	0.0310081		Os06g0717900	LOC_Os06g50390.1	-1.36636	0.0423075
	Os06g0556300	LOC_Os06g36220.1	1.13446	0.0440545		Os06g0638200	LOC_Os06g43140.1	-1.36684	0.0137286
	Os08g0543400	LOC_Os08g43040.1	1.13384	0.0189172		Os02g0832400	LOC_Os02g58554.1	-1.37293	0.00328415
	Os01g0924900	LOC_Os01g70020.1	1.13244	0.0350635		Os02g0816600	LOC_Os02g57160.1	-1.37666	0.0413859
	Os01g0875500	LOC_Os01g65460.1	1.13217	0.018735		Os01g0901550	None	-1.38022	0.0224416
	Os07g0215200	LOC_Os07g11490.1	1.13178	0.02991		Os04g0658600	LOC_Os04g56350.1	-1.38046	0.0278967
	Os07g0189700	LOC_Os07g09140.1	1.12889	0.0387168		Os01g0117500	LOC_Os01g02810.1	-1.39084	0.00682856
	Os09g0440200	LOC_Os09g26870.1	1.12688	0.0161689		Os01g0348900	LOC_Os01g24710.1	-1.395	0.0260587
	Os01g0170300	LOC_Os01g07560.1	1.12578	0.0162828		Os03g0388500	LOC_Os03g27080.1	-1.40802	0.0319385
	Os01g0829800	LOC_Os01g61380.1	1.12307	0.0447637		Os06g0205250	LOC_Os06g10355.1	-1.40946	0.0455565
	Os06g0688100	LOC_Os06g47350.1	1.123	0.0270588		Os09g0403000	LOC_Os09g23780.1	-1.40994	0.0198111
	Os06g0486800	LOC_Os06g29180.1	1.12207	0.0273569		Os02g0661500	LOC_Os02g44270.1	-1.41029	0.0277219
	Os02g0525900	LOC_Os02g32490.1	1.12178	0.0178095		Os04g0607250	None	-1.41368	0.0354625
	Os05g0442700	LOC_Os05g37080.1	1.12021	0.045186		Os11g0538100	LOC_Os11g33160.1	-1.41377	0.046371
	Os02g0258200	LOC_Os02g15810.1	1.11878	0.0287731		Os09g0506800	LOC_Os09g32930.1	-1.41571	0.0213124
	Os07g0660100	None	1.11693	0.0223886		Os07g0148900	LOC_Os07g05480.1	-1.41579	0.0202625
	Os04g0330900	LOC_Os04g26360.1	1.1162	0.0428785		Os04g0463500	LOC_Os04g38950.1	-1.41823	0.0310345
	Os02g0329300	LOC_Os02g22370.1	1.11565	0.0348168		Os01g0198900	LOC_Os01g10210.1	-1.41912	0.0129519
	Os03g0353000	LOC_Os03g22960.1	1.11383	0.0057412		Os09g0441100	LOC_Os09g26940.1	-1.42124	0.0381685
	Os06g0720500	LOC_Os06g50560.1	1.11373	0.0115072		Os03g0378832	LOC_Os03g26180.1	-1.42487	0.0382364
	Os03g0187200	None	1.11309	0.0430902		Os04g0669300	LOC_Os04g57350.1	-1.42625	0.0432409
	Os12g0583700	LOC_Os12g39400.1	1.11175	0.019		Os01g0303000	LOC_Os01g19740.1	-1.4344	0.0123659
	Os04g0461400	None	1.11074	0.0404422		Os03g0733200	None	-1.43734	8.29688e-05
	Os11g0134300	LOC_Os11g03970.1	1.11026	0.0274832		Os03g0718800	LOC_Os03g50960.1	-1.43907	0.0348668
	Os03g0340700	LOC_Os03g22140.1	1.10944	0.0460029		Os01g0585300	LOC_Os01g40310.1	-1.44081	0.038328
	Os07g0259700	LOC_Os07g15600.1	1.10816	0.0288623		Os11g0586100	LOC_Os11g37540.1	-1.4428	0.0466823
	Os05g0581600	None	1.10713	0.0457824		Os04g0149400	LOC_Os04g06520.1	-1.45327	0.0182581
	Os09g0307300	LOC_Os09g13650.1	1.1063	0.00278847		Os10g0502400	LOC_Os10g35840.1	-1.45424	0.0183257
	Os05g0557200	LOC_Os05g48340.1	1.10563	0.0318524		Os05g0108800	LOC_Os05g01820.1	-1.45497	0.00871523
	Os05g0476100	LOC_Os05g39840.1	1.10479	0.016957		Os05g0169000	LOC_Os05g07690.1	-1.4564	0.00525012
	Os07g0507200	LOC_Os07g32390.1	1.10277	0.0331549		Os10g0181600	LOC_Os10g10180.1	-1.45909	0.0028276
	Os06g0227300	LOC_Os06g12280.1	1.10175	0.0472431		Os10g0189600	LOC_Os10g11200.1	-1.46097	0.0191459
	Os11g0181400	LOC_Os11g07912.1	1.10019	0.0296049		Os07g0695100	LOC_Os07g49460.1	-1.46372	0.0280262
	Os06g0609700	LOC_Os06g40730.1	1.10003	0.0251212		Os08g0110800	LOC_Os08g01930.1	-1.46387	0.0384481
	Os05g0579900	LOC_Os05g50370.1	1.09914	0.0384359		Os12g0443800	LOC_Os12g25720.1	-1.47117	0.0397664
	Os06g0149100	LOC_Os06g05630.1	1.0986	0.00297154		Os04g0521100	LOC_Os04g44060.1	-1.49483	0.0164251
	Os01g0784600	LOC_Os01g57550.1	1.0982	0.0195993		Os07g0630800	LOC_Os07g43700.1	-1.49767	0.00820804
	Os07g0602600	LOC_Os07g41120.1	1.09418	0.0365508		Os03g0784000	LOC_Os03g57070.1	-1.50027	0.0429821
	Os11g0308800	LOC_Os11g20360.1	1.09362	0.00612132		Os06g0539325	None	-1.51108	0.00197028
	Os01g0801600	LOC_Os01g58740.1	1.09318	0.0489957		Os08g0178400	LOC_Os08g08084.1	-1.52126	0.00995552
	Os03g0841800	LOC_Os03g62500.1	1.09301	0.0309838		Os11g0668650	LOC_Os11g44630.1	-1.5225	0.0117906
	Os05g0433500	LOC_Os05g35810.1	1.09175	0.0465703		Os04g0288600	No hit	-1.52846	0.0192903
	Os02g0140500	LOC_Os02g04760.1	1.09159	0.0466254		Os01g0588900	LOC_Os01g40630.1	-1.52847	0.0354126
	Os01g0509400	LOC_Os01g32560.1	1.09034	0.035007		Os06g0704600	LOC_Os06g49110.1	-1.53006	0.0298112
	Os02g0271900	LOC_Os02g17190.1	1.08861	0.0204792		Os02g0628000	LOC_Os02g41770.1	-1.53349	0.0124128
	Os08g0129200	LOC_Os08g03520.1	1.08618	0.0217044		Os01g0845366	No hit	-1.53368	0.0416834
	Os08g0511400	LOC_Os08g40060.1	1.08518	0.0274721		Os04g0349800	No hit	-1.53677	0.0246299
	Os01g0233500	LOC_Os01g13260.1	1.08428	0.0264259		Os04g0406300	LOC_Os04g33320.1	-1.55362	0.0377078
	Os02g0709200	LOC_Os02g47940.1	1.0834	0.00546111		Os01g0837900	LOC_Os01g62080.1	-1.5584	0.0493203
	Os01g0625200	LOC_Os01g43580.1	1.08323	0.00815268		Os02g0689900	LOC_Os02g46460.1	-1.55914	0.0166422
	Os10g0466700	LOC_Os10g32920.1	1.08152	0.0312222		Os11g0707100	LOC_Os11g47980.1	-1.56038	0.0404502
	Os07g0568700	LOC_Os07g38130.1	1.08127	0.00178634		Os01g0678000	LOC_Os01g48620.1	-1.56096	0.0100858
	Os03g0300000	LOC_Os03g18820.1	1.081	0.0389848		Os12g0262400	LOC_Os12g16160.1	-1.56997	0.00767739
	Os10g0346300	LOC_Os10g20610.1	1.0797	0.0088178		Os03g0622400	LOC_Os03g42450.1	-1.57082	0.0139914
	Os08g0202200	LOC_Os08g10240.1	1.07835	0.0252113		Os10g0112700	LOC_Os10g02360.1	-1.57722	0.0200599
	Os03g0852400	LOC_Os03g63540.1	1.07801	0.029663		Os02g0135100	No hit	-1.57818	0.031661
	Os01g0678500	LOC_Os01g48680.1	1.07762	0.00702172		Os04g0423600	LOC_Os04g34610.1	-1.57987	0.0371573
	Os05g0466900	LOC_Os05g39080.1	1.07609	0.0417657		Os01g0971200	LOC_Os01g73970.1	-1.5871	0.0255376
	Os08g0559600	LOC_Os08g44530.1	1.07497	0.0212968		Os02g0631601	LOC_Os02g42040.1	-1.58941	0.0037517
	Os10g0346200	LOC_Os10g20600.1	1.0737	0.0289969		Os12g0608700	LOC_Os12g41510.1	-1.59603	0.0395165
	Os12g0577600	LOC_Os12g38850.1	1.07325	0.0458736		Os02g0830801	LOC_Os02g58410.1	-1.60158	0.0260512
	Os04g0474500	LOC_Os04g39840.1	1.07283	0.0123783		Os08g0190400	No hit	-1.60377	0.00743816
	Os05g0402700	LOC_Os05g33380.1	1.072	0.0111097		Os03g0740900	None	-1.60455	0.0363165
	Os01g0306800	LOC_Os01g20110.1	1.07068	0.00816938		Os01g0915501	No hit	-1.61301	0.0443025
	Os05g0123200	LOC_Os05g03190.1	1.07055	0.0211379		Os03g0709000	LOC_Os03g50130.1	-1.61669	0.0203416
	Os01g0191100	LOC_Os01g09510.1	1.06931	0.0268858		Os01g0775100	LOC_Os01g56780.1	-1.61755	0.0308661
	Os01g0882800	LOC_Os01g66010.1	1.0681	0.01306		Os03g0785600	LOC_Os03g57180.1	-1.62829	0.0409557
	Os10g0456600	LOC_Os10g31830.1	1.06479	0.0472177		Os07g0641700	LOC_Os07g44740.1	-1.63179	0.0109576
	Os11g0125500	LOC_Os11g03200.1	1.06437	0.00963759		Os08g0524200	LOC_Os08g41280.1	-1.63638	0.022407
	Os06g0660700	LOC_Os06g45000.1	1.06389	0.0312971		Os06g0716050	None	-1.6369	0.0430337
	Os06g0246000	LOC_Os06g13680.1	1.06313	0.0387633		Os10g0573700	LOC_Os10g42299.1	-1.63759	0.0192029
	Os10g0378300	LOC_Os10g23204.1	1.06208	0.0366328		Os02g0680166	No hit	-1.64006	0.0190869
	Os06g0644100	LOC_Os06g43650.1	1.06161	0.0210931		Os06g0602200	No hit	-1.64241	0.0271985
	Os08g0442000	LOC_Os08g34320.1	1.06042	0.00133143		Os07g0497000	LOC_Os07g31450.1	-1.64569	0.0106714
	Os06g0128200	LOC_Os06g03760.1	1.05902	0.0391522		Os08g0141400	LOC_Os08g04630.1	-1.66325	0.00178416
	Os03g0177900	LOC_Os03g08050.1	1.05892	0.0501481		Os09g0350100	No hit	-1.67041	0.0444316
	Os03g0598800	LOC_Os03g40180.1	1.05891	0.0326739		Os04g0602100	LOC_Os04g51300.1	-1.67081	0.00300858
	Os08g0482500	LOC_Os08g37650.1	1.05464	0.00567512		Os03g0638900	LOC_Os03g43770.1	-1.67767	0.0257597
	Os04g0464200	LOC_Os04g39020.1	1.0545	0.0290288		Os02g0155201	None	-1.68454	0.0173787
	Os04g0440300	LOC_Os04g35940.1	1.05386	0.045892		Os11g0572800	LOC_Os11g36450.1	-1.69856	0.007988
	Os03g0270700	LOC_Os03g16400.1	1.05328	0.000532907		Os03g0575200	LOC_Os03g37840.1	-1.70322	0.0278233
	Os11g0297800	LOC_Os11g19210.1	1.05291	0.000128882		Os07g0100200	LOC_Os07g01020.1	-1.70819	0.0503769
	Os07g0282300	LOC_Os07g18154.1	1.0526	0.0375905		Os03g0253800	LOC_Os03g14890.1	-1.71633	0.00411536
	Os06g0478600	LOC_Os06g28480.1	1.05132	0.0353821		Os09g0474650	No hit	-1.71681	0.0179717
	Os05g0121800	LOC_Os05g03060.1	1.05083	0.0185029		Os08g0335500	LOC_Os08g24770.1	-1.72133	0.036593
	Os09g0486500	LOC_Os09g31200.1	1.0499	0.037484		Os05g0446600	LOC_Os05g37410.1	-1.7259	0.0205613
	Os07g0511500	LOC_Os07g32730.1	1.0497	0.0386989		Os04g0459500	LOC_Os04g38600.1	-1.73052	0.0231162
	Os10g0571300	LOC_Os10g42110.1	1.04781	0.0496654		Os01g0810300	LOC_Os01g59530.1	-1.73679	0.0232732
	Os01g0939600	LOC_Os01g71280.1	1.04574	0.040682		Os11g0208800	LOC_Os11g10290.1	-1.74063	0.0387999
	Os02g0702400	LOC_Os02g47400.1	1.04526	0.0146008		Os03g0701100	LOC_Os03g49430.1	-1.749	0.0347298
	Os01g0717700	LOC_Os01g52010.1	1.04514	0.047072		Os08g0138900	LOC_Os08g04430.1	-1.78024	0.0420982
	Os09g0559150	None	1.04497	0.0181081		Os03g0131200	LOC_Os03g03910.1	-1.78228	0.00855323
	Os05g0509200	LOC_Os05g43360.1	1.04417	0.0174626		Os03g0237500	LOC_Os03g13450.1	-1.78547	0.0143141
	Os12g0590900	LOC_Os12g40010.1	1.04316	0.0465445		Os01g0695750	No hit	-1.80006	0.0204438
	Os02g0797600	LOC_Os02g55430.1	1.04277	0.0496218		Os06g0254300	LOC_Os06g14324.1	-1.81234	0.045868
	Os06g0554300	LOC_Os06g36050.1	1.04237	0.0244129		Os03g0332366	LOC_Os03g21450.1	-1.82346	0.023645
	Os07g0523300	LOC_Os07g33898.1	1.04004	0.0299196		Os01g0180800	LOC_Os01g08560.1	-1.82472	0.016358
	Os07g0138100	LOC_Os07g04550.1	1.03993	0.039625		Os04g0612500	LOC_Os04g52260.1	-1.83798	0.0503254
	Os04g0683600	LOC_Os04g58700.1	1.03949	0.0162637		Os12g0615300	LOC_Os12g42070.1	-1.85009	0.00625515
	Os03g0430400	LOC_Os03g31594.1	1.03844	0.0264902		Os12g0621900	LOC_Os12g42730.1	-1.85086	0.00204639
	Os03g0851300	LOC_Os03g63430.1	1.03772	0.0281555		Os05g0408900	LOC_Os05g33840.1	-1.85195	0.0275995
	Os11g0605800	LOC_Os11g39254.1	1.03712	0.0483872		Os07g0577600	LOC_Os07g38960.1	-1.85269	0.0141168
	Os03g0352300	LOC_Os03g22880.1	1.03574	0.0393873		Os07g0544800	LOC_Os07g36080.1	-1.8554	0.0320644
	Os02g0602300	LOC_Os02g39030.1	1.03478	0.00233961		Os04g0692600	LOC_Os04g59610.1	-1.85712	0.0245616
	Os06g0132600	LOC_Os06g04190.1	1.03456	0.0465964		Os11g0599200	LOC_Os11g38650.1	-1.86198	0.0360152
	Os04g0689400	LOC_Os04g59320.1	1.03315	0.00239955		Os03g0814200	LOC_Os03g59940.1	-1.86864	0.0360802
	Os02g0537500	LOC_Os02g33430.1	1.0331	0.0378111		Os10g0567400	LOC_Os10g41780.1	-1.87476	0.0480642
	Os01g0165100	LOC_Os01g07130.1	1.03244	0.0351987		Os02g0815300	LOC_Os02g57020.1	-1.88309	0.0125061
	Os04g0674500	LOC_Os04g57830.1	1.03181	0.00389461		Os02g0780500	LOC_Os02g53990.1	-1.88798	0.0294633
	Os12g0621900	LOC_Os12g42730.1	1.03009	0.0401491		Os08g0503700	LOC_Os08g39370.1	-1.88848	0.0199672
	Os01g0871800	LOC_Os01g65130.1	1.02962	0.0112784		Os01g0869800	LOC_Os01g64960.1	-1.89838	0.0265837
	Os04g0151800	LOC_Os04g06770.1	1.02923	0.0116555		Os05g0121100	None	-1.90054	0.0103084
	Os02g0106600	LOC_Os02g01700.1	1.02819	0.0451587		Os03g0110900	LOC_Os03g02020.1	-1.90147	0.0105145
	Os05g0497300	LOC_Os05g41780.1	1.02794	0.0267546		Os06g0506600	LOC_Os06g30970.1	-1.91479	0.0190595
	Os11g0540100	None	1.02773	0.0398122		Os06g0661200	LOC_Os06g45040.1	-1.92078	0.0431268
	Os01g0748400	No hit	1.02725	0.0111226		Os01g0700100	LOC_Os01g50460.1	-1.92307	0.0437988
	Os05g0289400	LOC_Os05g22260.1	1.02542	0.0494092		Os11g0229400	LOC_Os11g12330.1	-1.92534	0.00893501
	Os06g0115400	LOC_Os06g02500.1	1.02519	0.0172642		Os11g0662000	LOC_Os11g44000.1	-1.92606	0.0443554
	Os03g0141700	LOC_Os03g04830.1	1.02422	0.0420526		Os09g0518200	LOC_Os09g34250.1	-1.93878	0.0461141
	Os03g0264400	LOC_Os03g15780.1	1.02403	0.0271378		Os02g0697500	LOC_Os02g46980.1	-1.9432	0.0266713
	Os05g0552300	LOC_Os05g47890.1	1.02393	0.0127483		Os01g0913000	LOC_Os01g68480.1	-1.95516	0.0100658
	Os05g0473000	LOC_Os05g39580.1	1.02259	0.0373036		Os01g0179800	LOC_Os01g08460.1	-1.97485	0.0153264
	Os03g0669300	LOC_Os03g46660.1	1.02176	0.0387916		Os01g0279100	LOC_Os01g17170.1	-2.02006	0.0123302
	Os03g0850900	LOC_Os03g63390.1	1.02174	0.0242241		Os08g0192300	LOC_Os08g09310.1	-2.0274	0.0403975
	Os09g0274100	LOC_Os09g10204.1	1.0213	0.00668763		Os03g0308800	LOC_Os03g19560.1	-2.02777	0.0320511
	Os03g0314200	LOC_Os03g19970.1	1.01972	0.00154156		Os02g0822500	LOC_Os02g57660.1	-2.02802	0.00323175
	Os05g0513800	LOC_Os05g43820.1	1.01806	0.0285433		Os06g0673700	LOC_Os06g46149.1	-2.03425	0.0398593
	Os12g0149800	LOC_Os12g05410.1	1.01748	0.0373774		Os04g0616600	LOC_Os04g52630.1	-2.03512	0.0456568
	Os07g0682400	LOC_Os07g48410.1	1.01746	0.0337242		Os12g0124000	LOC_Os12g03070.1	-2.03972	0.0288976
	Os03g0269700	LOC_Os03g16290.1	1.01741	0.0131532		Os06g0167000	LOC_Os06g07080.1	-2.04517	0.0358689
	Os06g0707100	LOC_Os06g49310.1	1.01636	0.0480349		Os07g0412100	LOC_Os07g22930.2	-2.06443	0.0181633
	Os05g0452800	LOC_Os05g37900.1	1.01571	0.0438788		Os02g0558400	LOC_Os02g35210.1	-2.07436	0.0102668
	Os07g0619800	LOC_Os07g42770.1	1.01551	0.0244955		Os11g0707000	LOC_Os11g47970.1	-2.0802	0.00201271
	Os09g0514700	LOC_Os09g33960.1	1.01548	0.00808498		Os10g0568200	None	-2.10775	0.0332977
	Os03g0177400	LOC_Os03g08010.1	1.01269	0.0242006		Os11g0595200	LOC_Os11g38260.1	-2.10821	0.0491543
	Os02g0716100	LOC_Os02g48550.1	1.01232	0.0038574		Os07g0160400	LOC_Os07g06660.1	-2.1333	0.0196962
	Os04g0483600	LOC_Os04g40740.1	1.01175	0.00988926		Os06g0348800	LOC_Os06g24070.1	-2.13573	0.0304258
	Os04g0564300	LOC_Os04g47670.2	1.01126	0.0362617		Os03g0236200	LOC_Os03g13300.1	-2.14086	0.0403611
	Os07g0152700	LOC_Os07g05800.1	1.01066	0.0230726		Os01g0650800	LOC_Os01g46200.1	-2.14557	0.0271528
	Os12g0562900	LOC_Os12g37590.1	1.0101	0.0291078		Os02g0731600	LOC_Os02g49870.1	-2.14706	0.02872
	Os07g0206700	LOC_Os07g10600.1	1.01008	0.0283738		Os09g0491756	LOC_Os09g31482.1	-2.18998	0.0336857
	Os05g0195000	None	1.00962	0.0304074		Os03g0805600	LOC_Os03g59090.1	-2.22757	0.00181547
	Os02g0721800	LOC_Os02g48990.1	1.00924	0.0197395		Os03g0242300	LOC_Os03g13870.1	-2.26212	0.0180619
	Os09g0527100	LOC_Os09g35830.1	1.00906	0.0275471		Os10g0560400	LOC_Os10g41100.1	-2.27502	0.0229677
	Os01g0166400	LOC_Os01g07212.1	1.00655	0.0218723		Os02g0622500	LOC_Os02g40900.1	-2.28366	0.0355924
	Os07g0180900	LOC_Os07g08330.1	1.00636	0.0444082		Os04g0132400	None	-2.2906	5.8425e-05
	Os01g0231800	LOC_Os01g13090.1	1.00601	0.0469363		Os07g0160801	No hit	-2.29903	0.040158
	Os03g0356638	LOC_Os03g24180.1	1.00593	0.00646287		Os04g0687125	None	-2.32712	0.0334903
	Os05g0461350	None	1.00554	0.0240633		Os03g0787300	LOC_Os03g57340.1	-2.32875	0.0405034
	Os05g0114700	LOC_Os05g02420.1	1.00418	0.0139825		Os11g0242800	LOC_Os11g13890.1	-2.32955	0.0166373
	Os05g0155200	LOC_Os05g06320.2	1.00379	0.025812		Os04g0578400	LOC_Os04g48880.1	-2.33003	0.0392645
	Os01g0716200	LOC_Os01g51840.1	1.00252	0.00467482		Os07g0147700	LOC_Os07g05380.1	-2.33097	0.000263417
	Os05g0391200	LOC_Os05g32500.1	1.00124	0.0334876		Os05g0455500	LOC_Os05g38150.1	-2.35123	0.0312613
	Os09g0469900	LOC_Os09g29420.1	1.00055	0.01502		Os06g0286375	LOC_Os06g17870.1	-2.38387	0.0498531
	Os05g0566800	LOC_Os05g49170.1	1.00005	0.0201929		Os04g0561500	LOC_Os04g47360.1	-2.41627	0.0390491
	Os03g0831500	LOC_Os03g61600.1	1.00002	0.0363673		Os04g0407800	LOC_Os04g33360.1	-2.43352	0.0321737
	Os04g0540600	LOC_Os04g45720.1	0.998658	0.00339825		Os09g0248000	LOC_Os09g07320.1	-2.46035	0.00279157
	Os10g0563200	LOC_Os10g41360.1	0.99809	0.0431254		Os03g0845000	LOC_Os03g62790.1	-2.48577	0.0246245
	Os08g0130500	LOC_Os08g03640.1	0.998081	0.0230373		Os02g0704300	LOC_Os02g47560.1	-2.49187	0.0233365
	Os03g0784400	LOC_Os03g57100.1	0.998011	0.0264152		Os03g0841200	LOC_Os03g62440.1	-2.5338	0.0112785
	Os06g0274800	LOC_Os06g16350.1	0.997028	0.00326266		Os04g0444800	LOC_Os04g36720.1	-2.5462	0.026917
	Os07g0155100	LOC_Os07g06080.1	0.996889	0.0311514		Os02g0194700	LOC_Os02g10120.1	-2.56926	0.0475484
	Os01g0844400	LOC_Os01g62620.1	0.996804	0.0039965		Os03g0176700	LOC_Os03g07960.1	-2.58985	0.0337084
	Os04g0673550	No hit	0.996764	0.0218813		Os02g0197600	LOC_Os02g10390.1	-2.60327	0.0415161
	Os02g0799100	LOC_Os02g55570.1	0.996552	0.00578184		Os11g0625900	LOC_Os11g40970.1	-2.60675	0.0274833
	Os09g0539800	LOC_Os09g36860.1	0.993588	0.0426867		Os04g0403500	LOC_Os04g33060.1	-2.63979	0.0420259
	Os02g0301100	LOC_Os02g19820.1	0.992625	0.0486575		Os02g0729400	LOC_Os02g49680.1	-2.65346	0.00897457
	Os07g0602200	LOC_Os07g41090.1	-0.990493	0.0350629		Os07g0509800	LOC_Os07g32570.1	-2.68013	0.0322053
	Os02g0665250	None	-0.992248	0.045602		Os04g0448900	LOC_Os04g37619.1	-2.68808	0.0197726
	Os08g0260600	LOC_Os08g16050.1	-0.992912	0.0178622		Os04g0208200	LOC_Os04g13140.1	-2.69661	0.00750535
	Os11g0620100	LOC_Os11g40510.1	-0.994767	0.0250594		Os02g0129800	LOC_Os02g03710.1	-2.73985	0.0298096
	Os06g0320500	LOC_Os06g21590.1	-0.994974	0.0504881		Os08g0435900	LOC_Os08g33820.1	-2.74546	0.00833183
	Os03g0120400	LOC_Os03g02860.1	-0.995025	0.0360481		Os09g0425200	LOC_Os09g25690.1	-2.75042	0.0349403
	Os05g0460800	LOC_Os05g38590.1	-0.996398	0.014023		Os02g0814000	LOC_Os02g56900.1	-2.7837	0.0466817
	Os10g0502300	LOC_Os10g35830.1	-0.998707	0.0431988		Os09g0249750	None	-2.85361	0.00158527
	Os08g0560401	None	-0.999604	0.0062419		Os07g0562700	LOC_Os07g37550.1	-2.92011	0.0503523
	Os08g0505001	LOC_Os08g39480.1	-1.00162	0.043732		Os04g0678700	LOC_Os04g58200.1	-2.94026	0.0445348
	Os02g0699100	No hit	-1.00324	0.0489702		Os08g0114100	LOC_Os08g02210.1	-3.09118	0.0232021
	Os03g0789200	LOC_Os03g57530.1	-1.00383	0.0032688		Os04g0568700	LOC_Os04g48030.1	-3.11406	0.0231267
	Os01g0199400	LOC_Os01g10250.1	-1.00388	0.0369238		Os03g0323200	LOC_Os03g20700.1	-3.29312	0.0199022
	Os03g0100040	LOC_Os03g01018.1	-1.00401	0.0479496		Os04g0457000	LOC_Os04g38410.1	-3.54019	0.0469526
	Os10g0427600	LOC_Os10g29220.1	-1.00451	0.0300216		Os03g0161900	LOC_Os03g06630.1	-3.57763	0.0103704
	Os11g0701100	LOC_Os11g47520.1	-1.00531	0.0234583		Os04g0538000	LOC_Os04g45480.1	-3.59997	0.0126747
	Os03g0849800	LOC_Os03g63270.1	-1.00626	0.0348026		Os04g0352400	LOC_Os04g28420.1	-3.94136	0.00881723
	Os03g0297000	LOC_Os03g18560.1	-1.00706	0.00942527		Os05g0407100	LOC_Os05g33700.1	-3.95504	0.0385668
	Os03g0237500	LOC_Os03g13450.1	-1.00747	0.00272114		Os06g0728700	LOC_Os06g51260.1	-4.09197	0.0119819
	Os09g0338400	LOC_Os09g16910.1	-1.00764	0.0461674		Os12g0189400	LOC_Os12g08770.1	-4.22582	0.0402453
	Os01g0775200	LOC_Os01g56790.1	-1.00823	0.000447898		Os06g0253100	LOC_Os06g14240.1	-4.7451	0.0309493
	Os08g0159900	LOC_Os08g06344.1	-1.00857	0.0286083		Os07g0631200	LOC_Os07g43740.1	-5.59987	0.0467914
	Os04g0463700	LOC_Os04g38970.1	-1.00859	0.044256		Os03g0782200	LOC_Os03g56930.1	-7.9129	0.0350065
	Os10g0101000	LOC_Os10g01100.1	-1.00905	0.0387159
	Os06g0714951	None	-1.01084	0.028842
	Os03g0124000	LOC_Os03g03260.1	-1.01086	0.0414647
	Os01g0505900	No hit	-1.01093	0.000781217
	Os03g0806600	LOC_Os03g59180.1	-1.01211	0.00638812
	Os02g0562700	LOC_Os02g35500.1	-1.01399	0.00651858
	Os02g0565350	No hit	-1.01466	0.0169515
	Os01g0249700	LOC_Os01g14700.1	-1.01703	0.0373951
	Os05g0136200	LOC_Os05g04550.1	-1.01813	0.0168438
	Os12g0586700	No hit	-1.01896	0.0429153
	Os09g0268300	LOC_Os09g09520.1	-1.02359	0.00914077
	Os07g0609000	LOC_Os07g41820.1	-1.02661	0.000637843
	Os04g0677500	LOC_Os04g58110.1	-1.02688	0.0256293
	Os10g0417600	LOC_Os10g28200.1	-1.02843	0.0264825
	Os02g0141500	LOC_Os02g04860.1	-1.02862	0.0115894
	Os01g0680600	LOC_Os01g48820.1	-1.02975	0.00259025
	Os06g0610800	LOC_Os06g40818.1	-1.03029	0.00300767
	Os05g0225301	None	-1.03041	0.025948
	Os05g0593000	LOC_Os05g51520.1	-1.03177	0.0119773
	Os12g0639100	LOC_Os12g44180.1	-1.03259	0.0438353
	Os01g0158566	None	-1.03317	0.0355452
	Os08g0379200	LOC_Os08g29150.1	-1.03359	0.0338193
	Os09g0524001	None	-1.03523	0.0369956
	Os03g0657600	No hit	-1.03552	0.0107222
	Os09g0407700	LOC_Os09g24230.1	-1.03636	0.0486773
	Os03g0185000	LOC_Os03g08660.1	-1.04293	0.0333222
	Os08g0199200	LOC_Os08g09930.1	-1.04545	0.0488923
	Os03g0285300	LOC_Os03g17680.1	-1.04551	0.000447896
	Os07g0130800	LOC_Os07g03870.1	-1.04649	0.0206841
	Os03g0737300	LOC_Os03g52720.1	-1.04684	0.0273785
	Os07g0686100	LOC_Os07g48660.1	-1.04696	0.011295
	Os04g0671100	LOC_Os04g57540.1	-1.04974	0.0310368
	Os03g0644400	LOC_Os03g44230.1	-1.051	0.00106219
	Os02g0637000	LOC_Os02g42450.1	-1.05167	0.0490646
	Os10g0571600	LOC_Os10g42130.1	-1.05266	0.029557
	Os06g0666500	LOC_Os06g45580.1	-1.05523	0.0355486
	Os07g0658400	LOC_Os07g46460.1	-1.05543	0.00451899
	Os03g0140100	LOC_Os03g04650.1	-1.05604	0.0479463
	Os07g0183500	None	-1.05661	0.0377966
	Os03g0131900	LOC_Os03g03990.1	-1.05801	0.01901
	Os06g0674100	LOC_Os06g46160.1	-1.05804	0.00590177
	Os10g0101800	LOC_Os10g01240.1	-1.05807	0.0431998
	Os09g0419801	No hit	-1.05807	0.0431998
	Os09g0556200	LOC_Os09g38390.1	-1.05897	0.0274067
	Os12g0594201	None	-1.06013	0.0317305
	Os03g0232800	LOC_Os03g13030.1	-1.06134	0.00113023
	Os03g0437600	LOC_Os03g32270.1	-1.06233	0.0436984
	Os12g0528400	LOC_Os12g34380.1	-1.06352	0.0198404
	Os08g0406400	LOC_Os08g31410.1	-1.06436	0.0307368
	Os04g0306750	LOC_Os04g24165.1	-1.06587	0.00853534
	Os07g0252800	LOC_Os07g14890.1	-1.06698	0.0485215
	Os01g0658900	LOC_Os01g46970.1	-1.06951	0.00333791
	Os03g0205800	LOC_Os03g10810.1	-1.07003	0.0081052
	Os03g0702600	LOC_Os03g49560.1	-1.07004	0.00786599
	Os07g0479150	None	-1.07051	0.0265744
	Os03g0556300	No hit	-1.0709	0.00883143
	Os10g0203000	LOC_Os10g13550.1	-1.07527	0.0326458
	Os08g0435900	LOC_Os08g33820.1	-1.07637	0.0156262
	Os07g0233400	No hit	-1.07666	0.0140149
	Os03g0197100	LOC_Os03g10090.1	-1.07711	0.0253931
	Os01g0210600	LOC_Os01g11240.1	-1.07715	0.0196806
	Os03g0639300	LOC_Os03g43810.1	-1.07734	0.00205492
	Os07g0211101	LOC_Os07g11000.1	-1.07799	0.0293933
	Os11g0612100	LOC_Os11g39750.1	-1.07885	0.0222219
	Os04g0658800	LOC_Os04g56370.1	-1.07919	0.0244845
	Os05g0261700	LOC_Os05g17604.1	-1.08295	0.00953549
	Os01g0647200	LOC_Os01g45914.1	-1.08566	0.0308539
	Os08g0483200	LOC_Os08g37700.1	-1.08989	0.00368429
	Os02g0119200	LOC_Os02g02700.1	-1.09006	0.000268393
	Os06g0282400	LOC_Os06g17090.1	-1.0904	0.00706154
	Os09g0453900	LOC_Os09g28060.1	-1.09115	0.0244447
	Os08g0404900	LOC_Os08g31280.1	-1.09189	0.0178548
	Os06g0627001	None	-1.09317	0.0380298
	Os08g0147001	None	-1.09352	0.00135515
	Os04g0287400	LOC_Os04g21950.1	-1.09423	0.00325383
	Os06g0714900	LOC_Os06g50100.1	-1.09491	0.0354296
	Os11g0529900	LOC_Os11g32620.1	-1.09508	0.0437958
	Os07g0489200	LOC_Os07g30610.1	-1.0965	0.0485377
	Os10g0154700	LOC_Os10g06630.1	-1.09825	0.0138619
	Os02g0735200	LOC_Os02g50240.1	-1.10176	0.00978617
	Os02g0579800	LOC_Os02g36940.1	-1.10196	0.0112421
	Os11g0146150	No hit	-1.10468	0.0281289
	Os04g0537100	LOC_Os04g45370.1	-1.10812	0.0405919
	Os03g0809300	LOC_Os03g59470.1	-1.10826	0.0352944
	Os05g0397300	LOC_Os05g32970.1	-1.10844	0.0225627
	Os01g0716800	LOC_Os01g51890.1	-1.10857	0.0385465
	Os01g0936100	LOC_Os01g71000.1	-1.11086	0.0400596
	Os10g0525000	LOC_Os10g38110.1	-1.11213	0.0153474
	Os08g0560000	LOC_Os08g44590.1	-1.11227	0.0367605
	Os01g0130000	LOC_Os01g03914.1	-1.114	0.0224184
	Os06g0131400	LOC_Os06g04070.1	-1.11513	0.0218318
	Os06g0587900	LOC_Os06g38830.1	-1.11539	0.0444691
	Os11g0482400	LOC_Os11g29230.1	-1.11641	0.0175626
	Os09g0323400	LOC_Os09g15460.1	-1.11974	0.0292799
	Os10g0434100	No hit	-1.12043	0.0180764
	Os09g0478100	LOC_Os09g30120.1	-1.12157	0.016603
	Os11g0529800	LOC_Os11g32610.1	-1.12207	0.0314915
	Os01g0185250	None	-1.12261	0.0219687
	Os05g0574400	LOC_Os05g49880.1	-1.1227	0.0198979
	Os01g0900900	LOC_Os01g67490.1	-1.124	0.0294267
	Os05g0582800	LOC_Os05g50600.1	-1.12435	0.0223229
	Os01g0193250	None	-1.12497	0.0236638
	Os01g0905700	LOC_Os01g67850.1	-1.12614	0.0048934
	Os05g0223000	LOC_Os05g13580.1	-1.12614	0.0243354
	Os08g0197700	LOC_Os08g09770.1	-1.12644	0.0214782
	Os06g0241301	None	-1.12644	0.0214782
	Os02g0674750	None	-1.13256	0.0378782
	Os05g0542150	None	-1.13273	0.0431675
	Os10g0579800	LOC_Os10g42900.1	-1.13334	0.0225446
	Os01g0970500	No hit	-1.13427	0.00621393
	Os08g0119800	LOC_Os08g02630.1	-1.13651	0.00893469
	Os05g0113350	No hit	-1.14004	0.0300814
	Os08g0200300	LOC_Os08g10020.1	-1.1402	0.0176486
	Os02g0516800	LOC_Os02g31160.1	-1.14047	0.0100279
	Os10g0340800	LOC_Os10g19970.1	-1.14244	0.0170378
	Os09g0556400	LOC_Os09g38410.1	-1.14377	0.00811761
	Os10g0439100	LOC_Os10g30330.1	-1.14382	0.0276624
	Os06g0564500	LOC_Os06g36840.1	-1.14512	0.0155545
	Os04g0633700	None	-1.14826	0.000414534
	Os08g0527700	LOC_Os08g41590.1	-1.14945	0.0480678
	Os04g0535600	LOC_Os04g45290.1	-1.14975	0.0212657
	Os05g0169000	LOC_Os05g07690.1	-1.15018	0.0328711
	Os01g0793600	LOC_Os01g58114.1	-1.15038	0.0276201
	Os06g0133800	LOC_Os06g04270.1	-1.15171	0.0122825
	Os12g0114100	LOC_Os12g02250.1	-1.15242	0.01611
	Os07g0644100	LOC_Os07g44950.1	-1.15478	0.00138858
	Os03g0641200	LOC_Os03g43970.1	-1.15498	0.0503333
	Os01g0703400	LOC_Os01g50760.1	-1.15507	0.00168881
	Os10g0467000	LOC_Os10g32940.1	-1.1558	0.00911228
	Os12g0583500	LOC_Os12g39380.1	-1.1569	0.0223425
	Os02g0527900	LOC_Os02g32620.1	-1.1573	0.0248571
	Os03g0248200	LOC_Os03g14400.1	-1.15786	0.0272581
	Os08g0335500	LOC_Os08g24770.1	-1.15793	0.0413101
	Os08g0255250	No hit	-1.15874	0.0437698
	Os02g0673500	LOC_Os02g45170.1	-1.15976	0.00504654
	Os04g0114050	No hit	-1.16232	0.0255692
	Os07g0145166	None	-1.16462	0.0408747
	Os07g0183700	LOC_Os07g08600.1	-1.16582	0.0100274
	Os04g0457800	LOC_Os04g38480.1	-1.16827	0.0116526
	Os09g0111950	LOC_Os09g02410.1	-1.16928	0.00806108
	Os07g0231800	LOC_Os07g12800.1	-1.17137	0.0344301
	Os02g0109200	LOC_Os02g01930.1	-1.17402	0.0197631
	Os07g0537000	LOC_Os07g35260.1	-1.17462	0.0409181
	Os01g0149900	LOC_Os01g05660.1	-1.17542	0.0250666
	Os06g0214800	LOC_Os06g11130.1	-1.17923	0.0424001
	Os02g0650500	LOC_Os02g43430.1	-1.18098	0.0154218
	Os07g0167500	LOC_Os07g07300.1	-1.18138	0.00907751
	Os03g0133400	LOC_Os03g04110.1	-1.18148	0.0210632
	Os03g0778400	LOC_Os03g56700.1	-1.18211	0.00820781
	Os10g0513300	LOC_Os10g36950.1	-1.18252	0.0337117
	Os01g0201200	LOC_Os01g10450.1	-1.18759	0.0239747
	Os01g0873100	LOC_Os01g65260.1	-1.19152	0.0266314
	Os12g0103620	None	-1.19295	0.0372968
	Os03g0661000	No hit	-1.19511	0.0140495
	Os06g0354700	LOC_Os06g24730.1	-1.1954	0.00680175
	Os10g0471700	LOC_Os10g33310.1	-1.19597	0.0303175
	Os01g0817000	LOC_Os01g60110.1	-1.19758	0.0164576
	Os07g0170000	LOC_Os07g07440.1	-1.19866	0.0287
	Os03g0255500	LOC_Os03g15050.1	-1.19972	0.0291766
	Os01g0356400	LOC_Os01g25386.1	-1.20099	0.0243528
	Os01g0956300	None	-1.20333	0.0324569
	Os10g0516100	LOC_Os10g37180.1	-1.20554	0.0397854
	Os01g0891700	LOC_Os01g66760.1	-1.20651	0.00710221
	Os03g0609200	LOC_Os03g41300.1	-1.21255	0.00819936
	Os03g0117100	LOC_Os03g02590.2	-1.21374	0.0452718
	Os07g0642050	LOC_Os07g44760.1	-1.21419	0.0271193
	Os01g0288600	None	-1.21463	0.0475497
	Os02g0234400	None	-1.21608	0.0367384
	Os07g0119550	None	-1.21701	0.0456722
	Os12g0628100	LOC_Os12g43340.1	-1.22117	0.0303111
	Os07g0686300	LOC_Os07g48680.1	-1.22302	0.00532403
	Os03g0271100	LOC_Os03g16430.1	-1.22512	0.0394258
	Os10g0138100	LOC_Os10g04860.1	-1.22687	0.0447919
	Os11g0597700	LOC_Os11g38480.1	-1.22714	0.0159558
	Os05g0295200	LOC_Os05g22930.1	-1.2272	0.00612595
	Os02g0265200	LOC_Os02g16540.1	-1.22941	0.00572821
	Os03g0238750	None	-1.2308	0.0416691
	Os07g0464001	None	-1.23277	0.0421034
	Os05g0332600	LOC_Os05g26840.1	-1.23579	0.0323669
	Os07g0467350	No hit	-1.23583	0.0117091
	Os04g0584100	LOC_Os04g49460.1	-1.23587	0.0143299
	Os05g0134000	LOC_Os05g04340.1	-1.23828	0.00917893
	Os05g0110900	LOC_Os05g02020.1	-1.24021	0.00274461
	Os05g0588250	LOC_Os05g51070.1	-1.24053	0.0217886
	Os04g0508800	LOC_Os04g42980.1	-1.2414	0.00619524
	Os04g0665800	LOC_Os04g57020.1	-1.24812	0.0411019
	Os04g0346800	LOC_Os04g27950.1	-1.24828	0.0381651
	Os07g0546200	LOC_Os07g36210.1	-1.24828	0.0335706
	Os03g0654200	LOC_Os03g45150.1	-1.25459	0.0131937
	Os03g0745600	LOC_Os03g53400.1	-1.25505	0.0434714
	Os03g0844850	LOC_Os03g62770.1	-1.25537	0.0489246
	Os06g0543400	LOC_Os06g35160.1	-1.25572	0.00781929
	Os03g0767500	LOC_Os03g55820.1	-1.25733	0.0287588
	Os03g0822800	LOC_Os03g60790.1	-1.26563	0.0219826
	Os01g0239000	LOC_Os01g13740.1	-1.27108	0.0447461
	Os01g0369900	LOC_Os01g27230.1	-1.27128	0.0342944
	Os10g0530300	LOC_Os10g38690.1	-1.27342	0.0127544
	Os02g0711400	LOC_Os02g48150.1	-1.27475	0.050197
	Os02g0280500	LOC_Os02g17920.1	-1.27586	0.0344981
	Os07g0691200	LOC_Os07g49110.1	-1.27691	0.0454118
	Os03g0146500	LOC_Os03g05320.1	-1.27733	0.0201263
	Os03g0850700	LOC_Os03g63370.1	-1.27831	0.0460099
	Os05g0207400	LOC_Os05g11720.1	-1.27939	0.0133541
	Os01g0109101	No hit	-1.281	0.0345199
	Os03g0857600	LOC_Os03g64050.1	-1.28115	0.0327549
	Os01g0174100	LOC_Os01g07890.1	-1.28192	0.0411769
	Os01g0221400	LOC_Os01g12190.1	-1.28225	0.00213491
	Os03g0142900	LOC_Os03g04930.1	-1.28274	0.0398886
	Os03g0299200	LOC_Os03g18740.1	-1.2833	0.0491202
	Os06g0561000	LOC_Os06g36560.1	-1.28417	0.00965937
	Os09g0487900	LOC_Os09g31300.1	-1.29148	0.0154212
	Os07g0551400	LOC_Os07g36600.1	-1.29205	0.0322846
	Os01g0945300	LOC_Os01g71720.1	-1.29406	0.0470011
	Os11g0251250	LOC_Os11g14525.1	-1.29609	0.0330791
	Os03g0749800	LOC_Os03g53880.1	-1.2977	0.0232954
	Os01g0359900	LOC_Os01g25770.1	-1.2977	0.0232954
	Os11g0542300	No hit	-1.29904	0.0484665
	Os02g0178650	No hit	-1.29967	0.0237402
	Os04g0417400	No hit	-1.30218	0.00743946
	Os04g0472900	LOC_Os04g39680.1	-1.30281	0.0294168
	Os08g0402001	None	-1.30481	0.0394463
	Os12g0477400	LOC_Os12g29330.1	-1.30483	0.0334323
	Os09g0130800	LOC_Os09g04440.1	-1.30548	0.00505492
	Os12g0172950	No hit	-1.30646	0.0240984
	Os02g0137800	LOC_Os02g04520.1	-1.30743	0.00506023
	Os08g0530300	LOC_Os08g41820.1	-1.30871	0.0162396
	Os04g0438101	None	-1.31078	0.0486706
	Os05g0563900	LOC_Os05g48930.1	-1.31376	0.028272
	Os03g0125900	LOC_Os03g03440.1	-1.31473	0.0227916
	Os08g0562800	LOC_Os08g44870.1	-1.31551	0.0330065
	Os06g0494400	LOC_Os06g29844.1	-1.31728	0.0110516
	Os06g0473000	LOC_Os06g27860.1	-1.31748	0.0441282
	Os04g0520700	LOC_Os04g43990.1	-1.31855	0.0211704
	Os01g0971100	LOC_Os01g73960.1	-1.32145	0.0137659
	Os04g0452700	LOC_Os04g37980.1	-1.3219	0.0394456
	Os11g0694400	No hit	-1.322	0.0504994
	Os01g0917400	LOC_Os01g68860.1	-1.32237	0.0169467
	Os01g0970700	LOC_Os01g73910.1	-1.32251	0.0209455
	Os10g0533800	LOC_Os10g38960.1	-1.32525	0.0491046
	Os03g0753750	None	-1.32537	0.0127523
	Os07g0659900	LOC_Os07g46570.1	-1.32728	0.00878548
	Os05g0588300	LOC_Os05g51070.1	-1.32826	0.0108314
	Os12g0248300	LOC_Os12g14510.1	-1.32871	0.0443377
	Os12g0407000	LOC_Os12g21850.1	-1.33071	0.0257811
	Os12g0640950	None	-1.33251	0.0309451
	Os01g0963600	LOC_Os01g73250.1	-1.33443	0.00946569
	Os03g0790900	LOC_Os03g57690.1	-1.33445	0.0312261
	Os11g0153851	None	-1.33457	0.0486298
	Os03g0748700	LOC_Os03g53750.1	-1.33548	0.0067729
	Os05g0105000	LOC_Os05g01470.1	-1.33585	0.0367924
	Os07g0108800	LOC_Os07g01810.1	-1.33886	0.0322937
	Os12g0564100	LOC_Os12g37690.1	-1.34041	0.0133792
	Os11g0147800	LOC_Os11g05050.1	-1.34105	0.0406532
	Os06g0101300	LOC_Os06g01200.1	-1.34176	0.0199816
	Os11g0631500	No hit	-1.34843	0.0449356
	Os05g0439400	LOC_Os05g36360.1	-1.34981	0.0178681
	Os11g0521500	LOC_Os11g31900.1	-1.35063	0.00206474
	Os07g0577600	LOC_Os07g38960.1	-1.35697	0.00997459
	Os06g0635200	LOC_Os06g42850.1	-1.3574	0.0325526
	Os06g0641500	LOC_Os06g43410.1	-1.35777	0.00898604
	Os12g0515400	LOC_Os12g33080.1	-1.35845	0.0310443
	Os08g0425800	LOC_Os08g32980.1	-1.35994	0.0330107
	Os03g0211850	LOC_Os03g11335.1	-1.36079	0.0404393
	Os01g0878800	LOC_Os01g65680.1	-1.36169	0.0421894
	Os05g0508400	LOC_Os05g43240.1	-1.36282	0.0388802
	Os09g0546100	LOC_Os09g37400.1	-1.3653	0.0377629
	Os07g0575700	LOC_Os07g38810.1	-1.36667	0.0060818
	Os03g0122300	LOC_Os03g03034.1	-1.36681	0.0386311
	Os02g0597200	LOC_Os02g38386.1	-1.36783	0.00480516
	Os05g0291700	LOC_Os05g22614.1	-1.36999	0.0339518
	Os05g0453201	LOC_Os05g37920.1	-1.37337	0.032108
	Os10g0361300	LOC_Os10g21700.1	-1.37536	0.0484313
	Os03g0840200	LOC_Os03g62370.1	-1.37658	0.0399413
	Os03g0133800	LOC_Os03g04130.1	-1.37876	0.0498284
	Os01g0965900	LOC_Os01g73500.1	-1.38089	0.00311689
	Os03g0269900	LOC_Os03g16334.1	-1.3813	0.00154676
	Os03g0180300	LOC_Os03g08270.1	-1.38451	0.0333759
	Os01g0782800	LOC_Os01g57370.1	-1.3873	0.0356242
	Os01g0786800	LOC_Os01g57710.1	-1.39056	0.0448478
	Os07g0418500	LOC_Os07g23570.1	-1.39177	0.0337888
	Os06g0130800	LOC_Os06g04020.1	-1.39356	0.0139433
	Os01g0953801	LOC_Os01g72450.1	-1.39429	0.0421095
	Os04g0417800	LOC_Os04g34080.1	-1.39572	0.0342681
	Os08g0437300	LOC_Os08g33940.1	-1.40164	0.0206025
	Os06g0208700	LOC_Os06g10650.1	-1.402	0.0463984
	Os08g0438600	LOC_Os08g34020.1	-1.40441	0.0010436
	Os02g0553801	None	-1.40508	0.0366478
	Os08g0549100	LOC_Os08g43560.1	-1.40622	0.0285782
	Os04g0462500	LOC_Os04g38870.1	-1.40787	0.0135175
	Os02g0506002	No hit	-1.40809	0.0461369
	Os03g0297600	LOC_Os03g18600.1	-1.41099	0.0407108
	Os10g0206500	LOC_Os10g13914.1	-1.41317	0.0470019
	Os01g0859200	LOC_Os01g63990.1	-1.41664	0.0340412
	Os02g0173401	None	-1.41807	0.043776
	Os02g0600200	LOC_Os02g38820.1	-1.42112	0.0423155
	Os03g0197125	None	-1.42238	0.00135609
	Os05g0442200	No hit	-1.42331	0.0140923
	Os04g0482000	LOC_Os04g40600.1	-1.42586	0.00220127
	Os01g0198702	LOC_Os01g10195.1	-1.42634	0.033087
	Os03g0667900	No hit	-1.42763	0.0497728
	Os09g0572700	LOC_Os09g39940.1	-1.43419	0.0299606
	Os05g0597400	LOC_Os05g51860.1	-1.43472	0.0172125
	Os04g0435100	LOC_Os04g35540.1	-1.436	0.0042015
	Os12g0434400	LOC_Os12g24650.1	-1.43883	0.0273984
	Os02g0753700	LOC_Os02g51740.1	-1.43942	0.00500915
	Os01g0864200	LOC_Os01g64440.1	-1.44268	0.0188662
	Os04g0616050	None	-1.44595	0.0401295
	Os01g0507700	LOC_Os01g32330.1	-1.44662	0.0180064
	Os03g0678100	LOC_Os03g47470.1	-1.44867	0.0109301
	Os11g0100600	LOC_Os11g01040.1	-1.45001	0.0100017
	Os06g0142650	LOC_Os06g05070.1	-1.45043	0.0468098
	Os09g0315700	LOC_Os09g14670.1	-1.45097	0.0186295
	Os10g0580400	LOC_Os10g42960.1	-1.45155	0.0181929
	Os01g0219300	LOC_Os01g12000.1	-1.45264	0.0422269
	Os11g0679400	LOC_Os11g45390.1	-1.45556	0.00999901
	Os02g0740600	LOC_Os02g50710.1	-1.45613	0.0257814
	Os03g0284500	LOC_Os03g17590.1	-1.45651	0.0478288
	Os02g0542100	None	-1.45876	0.0310331
	Os04g0208450	None	-1.45884	0.0425438
	Os05g0594700	LOC_Os05g51630.1	-1.46374	0.00109511
	Os07g0680400	LOC_Os07g48260.1	-1.46688	0.0347797
	Os06g0150300	LOC_Os06g05730.1	-1.46845	0.024098
	Os07g0671301	None	-1.47214	0.0232426
	Os07g0106700	LOC_Os07g01600.1	-1.47357	0.0229012
	Os04g0342400	LOC_Os04g27460.1	-1.47546	0.0189091
	Os08g0203201	LOC_Os08g10290.1	-1.47928	0.0190031
	Os01g0800101	None	-1.48204	0.0485571
	Os05g0499732	None	-1.48283	0.0301617
	Os04g0468600	LOC_Os04g39320.1	-1.48473	0.0413144
	Os01g0186000	LOC_Os01g09100.1	-1.49175	0.0257421
	Os05g0358500	LOC_Os05g29030.1	-1.49299	0.022326
	Os09g0367900	LOC_Os09g20240.1	-1.49393	0.0262255
	Os04g0583200	LOC_Os04g49370.1	-1.49482	0.0217669
	Os04g0649400	LOC_Os04g55590.1	-1.49665	0.034017
	Os01g0186200	LOC_Os01g09120.1	-1.50028	0.0038162
	Os07g0528200	LOC_Os07g34420.1	-1.50325	0.0103496
	Os01g0888900	LOC_Os01g66544.1	-1.50491	0.014298
	Os06g0640500	No hit	-1.50931	0.0254518
	Os06g0670300	LOC_Os06g45890.1	-1.51097	0.000852274
	Os06g0611900	LOC_Os06g40940.1	-1.51258	0.023125
	Os06g0682000	None	-1.5137	0.0220739
	Os06g0716100	LOC_Os06g50230.1	-1.52225	0.0374753
	Os07g0302100	LOC_Os07g20670.1	-1.52255	0.0451014
	Os07g0671000	LOC_Os07g47450.1	-1.53244	0.0209826
	Os07g0151800	LOC_Os07g05700.1	-1.53736	0.0105402
	Os03g0793700	LOC_Os03g57960.1	-1.53853	0.0388681
	Os06g0225300	LOC_Os06g12120.1	-1.53862	0.0178421
	Os03g0845400	No hit	-1.5387	0.0383629
	Os01g0191700	LOC_Os01g09570.1	-1.53894	0.0405783
	Os06g0648500	LOC_Os06g43990.1	-1.54026	0.0211861
	Os04g0611400	LOC_Os04g52190.1	-1.54173	0.00240263
	Os01g0901500	LOC_Os01g67530.1	-1.54192	0.0186196
	Os05g0127500	LOC_Os05g03640.1	-1.54324	0.00219166
	Os02g0816100	LOC_Os02g57100.1	-1.54339	0.03879
	Os10g0530450	No hit	-1.5481	0.00734322
	Os07g0124100	LOC_Os07g03200.1	-1.54922	0.0379555
	Os02g0651900	LOC_Os02g43540.1	-1.54982	0.0142413
	Os06g0710300	LOC_Os06g49640.1	-1.55618	0.0363785
	Os07g0436350	None	-1.55632	0.0481521
	Os10g0125100	None	-1.56287	0.0046444
	Os02g0572350	No hit	-1.5641	0.017687
	Os04g0459900	LOC_Os04g38640.1	-1.56618	0.0250136
	Os08g0526400	LOC_Os08g41470.1	-1.56762	0.00688641
	Os09g0269500	No hit	-1.56844	0.0320036
	Os03g0180100	LOC_Os03g08250.1	-1.57497	0.012223
	Os08g0178800	LOC_Os08g08120.1	-1.57737	0.0370684
	Os06g0213000	None	-1.57919	0.000901254
	Os07g0695100	LOC_Os07g49460.1	-1.58041	0.0476517
	Os01g0628900	LOC_Os01g43851.1	-1.5811	0.00687107
	Os10g0522000	LOC_Os10g37770.1	-1.58196	0.00301549
	Os01g0924500	None	-1.58417	0.045914
	Os06g0501800	LOC_Os06g30630.1	-1.58903	0.00184393
	Os03g0857900	LOC_Os03g64070.1	-1.58995	0.0477602
	Os07g0693800	LOC_Os07g49310.1	-1.59049	0.0243435
	Os01g0803800	No hit	-1.59068	0.0155761
	Os12g0514000	LOC_Os12g32940.1	-1.59202	0.0352768
	Os11g0116200	LOC_Os11g02424.1	-1.59213	0.0334141
	Os02g0807000	LOC_Os02g56310.1	-1.60002	0.00952237
	Os07g0630400	LOC_Os07g43670.1	-1.60171	0.0064641
	Os12g0575000	LOC_Os12g38640.1	-1.60942	0.0462142
	Os04g0630400	LOC_Os04g53810.1	-1.60948	0.0239837
	Os05g0468800	LOC_Os05g39250.1	-1.61562	0.0292415
	Os09g0484900	LOC_Os09g31130.1	-1.61619	0.0227728
	Os03g0189400	LOC_Os03g08999.1	-1.62361	0.00387107
	Os02g0771600	LOC_Os02g53180.1	-1.62918	0.00674933
	Os07g0153300	LOC_Os07g05870.1	-1.62965	0.0120255
	Os02g0160900	LOC_Os02g06560.1	-1.63034	0.0139398
	Os11g0171300	LOC_Os11g07020.1	-1.64015	0.0356734
	Os02g0792800	LOC_Os02g54980.1	-1.64053	0.0229305
	Os04g0631100	LOC_Os04g53930.1	-1.64068	0.0414519
	Os10g0578800	LOC_Os10g42780.1	-1.6415	0.0405445
	Os03g0829200	LOC_Os03g61360.1	-1.64534	0.0134925
	Os03g0231800	LOC_Os03g12910.1	-1.65281	0.032807
	Os05g0323800	LOC_Os05g25840.1	-1.66141	0.015953
	Os08g0469700	LOC_Os08g36590.1	-1.66692	0.0178887
	Os12g0450300	LOC_Os12g26470.1	-1.66782	0.0488029
	Os09g0530300	LOC_Os09g36080.1	-1.66924	0.0465543
	Os12g0282000	LOC_Os12g18410.1	-1.67191	0.0279657
	Os08g0440100	LOC_Os08g34150.1	-1.6739	0.00724322
	Os03g0364300	No hit	-1.68126	0.00559928
	Os01g0956400	LOC_Os01g72620.1	-1.68579	0.0244313
	Os06g0554600	LOC_Os06g36070.1	-1.68718	0.0312207
	Os05g0553400	LOC_Os05g48010.1	-1.6883	0.024912
	Os02g0248900	LOC_Os02g15080.1	-1.6939	0.0134294
	Os06g0667000	LOC_Os06g45630.1	-1.6951	0.0154952
	Os02g0757700	LOC_Os02g52130.1	-1.69557	0.0423596
	Os07g0558400	LOC_Os07g37240.1	-1.69562	0.00361294
	Os06g0542350	None	-1.69732	0.0458697
	Os07g0227600	LOC_Os07g12510.1	-1.70009	0.0275413
	Os03g0838400	LOC_Os03g62200.1	-1.70366	0.00370202
	Os02g0650300	LOC_Os02g43410.1	-1.70491	0.0125184
	Os10g0345100	LOC_Os10g20470.1	-1.70519	0.0454832
	Os04g0438200	LOC_Os04g35750.1	-1.70668	0.0125129
	Os06g0345466	No hit	-1.70805	0.0312055
	Os06g0591600	LOC_Os06g39140.1	-1.71063	0.037667
	Os02g0749800	LOC_Os02g51450.1	-1.7141	0.0497961
	Os02g0206100	LOC_Os02g11110.1	-1.71554	0.0289304
	Os06g0656100	None	-1.7211	0.013393
	Os04g0401700	LOC_Os04g32920.1	-1.72243	0.0193243
	Os09g0546900	LOC_Os09g37480.1	-1.73787	0.0451728
	Os06g0533700	LOC_Os06g34280.1	-1.73792	0.0115944
	Os09g0371000	LOC_Os09g20480.1	-1.7399	0.012564
	Os01g0174000	LOC_Os01g07880.1	-1.7402	0.0312719
	Os07g0257125	No hit	-1.74061	0.0369573
	Os07g0243401	No hit	-1.74081	0.00603238
	Os10g0503800	LOC_Os10g36000.1	-1.74129	0.0440288
	Os04g0486950	LOC_Os04g40990.1	-1.74351	0.0491831
	Os06g0603000	LOC_Os06g40080.1	-1.7445	0.0162366
	Os10g0409400	LOC_Os10g26940.1	-1.74554	0.0238925
	Os09g0467500	No hit	-1.74588	0.0252445
	Os11g0484700	LOC_Os11g29420.1	-1.75126	0.0291673
	Os02g0226200	LOC_Os02g13290.1	-1.75372	0.0445157
	Os01g0168200	LOC_Os01g07376.1	-1.76036	0.00701539
	Os07g0619500	LOC_Os07g42740.1	-1.7604	0.00599559
	Os03g0726200	LOC_Os03g51610.1	-1.76317	0.0367537
	Os07g0553700	LOC_Os07g36800.1	-1.76522	0.0255356
	Os03g0250000	LOC_Os03g14590.1	-1.77015	0.0434369
	Os09g0460400	LOC_Os09g28630.1	-1.77236	0.00745017
	Os07g0147500	LOC_Os07g05360.1	-1.77871	0.0404053
	Os01g0259300	None	-1.78087	0.0494569
	Os02g0595200	LOC_Os02g38170.1	-1.78359	0.0262743
	Os03g0265800	LOC_Os03g15910.1	-1.78762	0.0251378
	Os11g0242800	LOC_Os11g13890.1	-1.7937	0.0240119
	Os11g0184900	LOC_Os11g08210.1	-1.79372	0.0374579
	Os06g0571800	LOC_Os06g37450.1	-1.79757	0.0126873
	Os05g0468700	LOC_Os05g39240.1	-1.79763	0.0226527
	Os01g0172600	LOC_Os01g07770.1	-1.79921	0.0264819
	Os05g0542200	LOC_Os05g46460.1	-1.80679	0.0160427
	Os11g0214900	LOC_Os11g10850.1	-1.81507	0.0340157
	Os01g0871200	LOC_Os01g65080.1	-1.81826	0.00989112
	Os04g0581100	LOC_Os04g49210.1	-1.82428	0.00762176
	Os04g0320700	LOC_Os04g25440.1	-1.82634	0.0485678
	Os04g0437900	LOC_Os04g35720.1	-1.83656	0.024425
	Os01g0200700	LOC_Os01g10400.1	-1.83984	0.0387604
	Os02g0754600	LOC_Os02g51820.1	-1.84058	0.0036735
	Os08g0468801	None	-1.85028	0.0265898
	Os04g0683700	LOC_Os04g58710.1	-1.85146	0.0350422
	Os10g0389300	LOC_Os10g25040.1	-1.86016	0.0470757
	Os01g0692300	LOC_Os01g49740.1	-1.8667	0.0503221
	Os08g0152300	LOC_Os08g05610.1	-1.86764	0.0342207
	Os01g0548500	None	-1.87104	0.0123409
	Os10g0531400	LOC_Os10g38780.1	-1.87436	0.0192
	Os09g0462100	LOC_Os09g28740.1	-1.87845	0.00707913
	Os01g0220800	No hit	-1.87954	0.0194843
	Os09g0346500	LOC_Os09g17740.1	-1.88156	0.0181349
	Os07g0685500	LOC_Os07g48610.1	-1.88659	0.0197486
	Os02g0314300	LOC_Os02g21009.1	-1.88749	0.0266621
	Os05g0179100	LOC_Os05g08620.1	-1.88839	0.0185515
	Os06g0218300	LOC_Os06g11450.1	-1.89365	0.0213648
	Os09g0369500	LOC_Os09g20400.1	-1.90156	0.0370712
	Os01g0940000	LOC_Os01g71310.1	-1.90427	0.00824742
	Os04g0562100	LOC_Os04g47420.1	-1.91259	0.0442809
	Os04g0542800	LOC_Os04g45900.1	-1.91733	0.043353
	Os01g0847200	LOC_Os01g62840.1	-1.91866	0.036831
	Os07g0503900	LOC_Os07g32060.1	-1.91931	0.0071102
	Os02g0597400	None	-1.92137	0.0237611
	Os07g0162500	LOC_Os07g06840.1	-1.92331	0.00896642
	Os05g0426000	LOC_Os05g35140.1	-1.92343	0.0193504
	Os05g0555700	LOC_Os05g48210.1	-1.92553	0.00221636
	Os10g0492600	LOC_Os10g35050.1	-1.92816	0.0103524
	Os05g0186000	LOC_Os05g09400.1	-1.93996	0.0416053
	Os01g0210500	LOC_Os01g11230.1	-1.94503	0.0389903
	Os02g0550800	LOC_Os02g34580.1	-1.94643	0.0281558
	Os11g0106700	LOC_Os11g01530.1	-1.94988	0.0196247
	Os01g0837800	LOC_Os01g62070.1	-1.95983	0.0142328
	Os02g0297800	No hit	-1.96111	0.00109734
	Os05g0537700	LOC_Os05g46050.1	-1.96303	0.0408351
	Os08g0243500	LOC_Os08g14570.1	-1.96462	0.0342024
	Os04g0515400	LOC_Os04g43550.1	-1.96616	0.0102081
	Os01g0116200	LOC_Os01g02680.1	-1.96702	0.0330507
	Os03g0116300	LOC_Os03g02514.1	-1.97066	0.00128289
	Os06g0340301	None	-1.97512	0.045535
	Os08g0301100	No hit	-1.98271	0.0401253
	Os03g0592500	LOC_Os03g39610.1	-1.98559	0.0276157
	Os03g0390200	LOC_Os03g27280.1	-1.98896	0.014629
	Os01g0869200	LOC_Os01g64890.1	-1.99885	0.0125323
	Os07g0100200	LOC_Os07g01020.1	-2.00493	0.0449153
	Os02g0798200	LOC_Os02g55480.1	-2.0105	0.0296177
	Os10g0165900	None	-2.01222	0.0393727
	Os03g0153500	LOC_Os03g05880.1	-2.01546	0.0372562
	Os09g0467200	LOC_Os09g29200.1	-2.01977	0.0121518
	Os11g0613500	LOC_Os11g39850.1	-2.02246	0.0120819
	Os10g0481300	LOC_Os10g34020.1	-2.02486	0.0176963
	Os09g0546000	No hit	-2.02868	0.000410033
	Os04g0662700	LOC_Os04g56710.1	-2.02976	0.0494651
	Os01g0847700	LOC_Os01g62870.1	-2.03425	0.0149399
	Os03g0438000	LOC_Os03g32302.1	-2.03444	0.0450728
	Os12g0102600	LOC_Os12g01210.1	-2.04094	0.0371153
	Os10g0474000	LOC_Os10g33450.1	-2.04458	0.0465119
	Os04g0628900	LOC_Os04g53680.1	-2.05063	0.00625603
	Os07g0675200	LOC_Os07g47840.1	-2.05177	0.00736707
	Os08g0556300	LOC_Os08g44220.1	-2.05704	0.0488498
	Os03g0693650	None	-2.06222	0.0182875
	Os08g0270400	LOC_Os08g16910.1	-2.06324	0.0451111
	Os03g0575200	LOC_Os03g37840.1	-2.06368	0.0500518
	Os08g0423500	LOC_Os08g32750.1	-2.06683	0.0494894
	Os01g0557500	LOC_Os01g37690.1	-2.06852	0.037576
	Os02g0814000	LOC_Os02g56900.1	-2.07832	0.049564
	Os09g0467400	LOC_Os09g29239.1	-2.08145	0.0500275
	Os02g0610500	LOC_Os02g39710.1	-2.08615	0.0481392
	Os03g0800000	LOC_Os03g58580.1	-2.09348	0.0502383
	Os04g0349700	LOC_Os04g28210.1	-2.11104	0.00544024
	Os02g0620400	LOC_Os02g40700.1	-2.11907	0.0307554
	Os10g0537800	LOC_Os10g39260.1	-2.12455	0.0415207
	Os01g0734600	LOC_Os01g53330.1	-2.12727	0.0178669
	Os07g0425000	LOC_Os07g24230.1	-2.12996	0.0211594
	Os09g0416200	LOC_Os09g24924.1	-2.13113	0.0227677
	Os03g0820300	LOC_Os03g60560.1	-2.14012	0.0377861
	Os07g0613500	LOC_Os07g42200.1	-2.14279	0.0282866
	Os02g0782500	LOC_Os02g54140.1	-2.14855	0.0300325
	Os07g0510500	LOC_Os07g32630.1	-2.15088	0.0170187
	Os02g0232050	None	-2.15284	0.0141761
	Os10g0197101	LOC_Os10g12140.1	-2.17334	0.0179363
	Os08g0550000	LOC_Os08g43630.1	-2.17941	0.00020774
	Os07g0562700	LOC_Os07g37550.1	-2.18573	0.0179781
	Os03g0286900	LOC_Os03g17790.1	-2.18616	0.0327105
	Os05g0526800	LOC_Os05g45080.1	-2.19003	0.0110893
	Os02g0595700	LOC_Os02g38210.1	-2.19287	0.0152675
	Os04g0282400	LOC_Os04g21350.1	-2.19742	3.83802e-06
	Os11g0186900	LOC_Os11g08380.1	-2.19828	0.0297393
	Os05g0381400	LOC_Os05g31670.1	-2.20162	0.0382678
	Os10g0536400	LOC_Os10g39140.1	-2.2032	0.049503
	Os08g0434100	LOC_Os08g33710.1	-2.21237	0.000141522
	Os03g0157400	LOC_Os03g06139.1	-2.21621	0.0443209
	Os12g0189300	LOC_Os12g08760.1	-2.23499	0.0337542
	Os12g0604400	LOC_Os12g41150.1	-2.23996	0.0457124
	Os02g0324000	None	-2.25425	0.0418295
	Os03g0725200	LOC_Os03g51530.1	-2.25645	0.0258613
	Os02g0744900	LOC_Os02g51080.1	-2.25673	0.0330036
	Os04g0154800	LOC_Os04g07110.1	-2.26406	0.00754518
	Os08g0322500	LOC_Os08g23290.1	-2.29941	0.0488651
	Os03g0625101	No hit	-2.3017	0.00936215
	Os05g0381150	No hit	-2.30956	0.0445715
	Os03g0129300	LOC_Os03g03720.1	-2.32095	0.0230439
	Os02g0495650	None	-2.32367	0.00626522
	Os03g0688300	LOC_Os03g48270.1	-2.33048	0.0244052
	Os03g0326500	LOC_Os03g21000.1	-2.38425	0.047246
	Os01g0884700	LOC_Os01g66150.1	-2.39024	0.0393735
	Os11g0118300	LOC_Os11g02610.1	-2.41282	0.0181165
	Os05g0508900	LOC_Os05g43310.1	-2.42617	0.0304842
	Os08g0101700	LOC_Os08g01140.1	-2.45497	0.0137332
	Os05g0586600	LOC_Os05g50930.1	-2.46766	0.0296132
	Os02g0188000	LOC_Os02g09510.1	-2.48127	0.0177625
	Os06g0669400	LOC_Os06g45820.1	-2.48239	0.0141922
	Os03g0446200	None	-2.48606	0.0463865
	Os05g0421600	LOC_Os05g34830.1	-2.48614	0.0294773
	Os12g0117400	LOC_Os12g02530.1	-2.48986	0.00608369
	Os05g0590201	None	-2.49661	0.0315428
	Os05g0576600	LOC_Os05g50100.1	-2.50038	0.0471991
	Os01g0283500	LOC_Os01g18100.1	-2.50722	0.0068117
	Os03g0726500	LOC_Os03g51650.1	-2.51276	0.0280476
	Os01g0678900	None	-2.52661	0.0266366
	Os01g0770700	LOC_Os01g56420.1	-2.54056	0.0144775
	Os08g0457400	LOC_Os08g35600.1	-2.54111	0.0184472
	Os07g0562750	No hit	-2.55605	0.00756546
	Os01g0588900	LOC_Os01g40630.1	-2.56346	0.00738562
	Os07g0610600	None	-2.57045	0.0473037
	Os09g0266300	LOC_Os09g09350.1	-2.57727	0.00872958
	Os09g0431100	LOC_Os09g26144.1	-2.60179	0.0210245
	Os08g0500700	LOC_Os08g39140.1	-2.60576	4.70902e-06
	Os04g0497700	LOC_Os04g42020.1	-2.60774	0.0448626
	Os04g0555300	LOC_Os04g46880.1	-2.62104	0.0314901
	Os02g0608000	LOC_Os02g39510.1	-2.63167	0.0489666
	Os05g0366800	LOC_Os05g30390.1	-2.64181	0.0282284
	Os01g0279100	LOC_Os01g17170.1	-2.64701	0.0500045
	Os10g0468950	None	-2.64835	0.0491937
	Os09g0400700	LOC_Os09g23590.1	-2.64867	0.0210258
	Os05g0578100	LOC_Os05g50230.1	-2.66017	0.0167151
	Os07g0232800	LOC_Os07g12890.1	-2.66586	0.0329505
	Os01g0686200	LOC_Os01g49230.1	-2.67687	0.0343078
	Os03g0375601	None	-2.69084	0.0253428
	Os10g0430200	LOC_Os10g29470.1	-2.69423	0.0257082
	Os02g0556800	LOC_Os02g35090.1	-2.69742	0.0229381
	Os03g0287100	LOC_Os03g17800.1	-2.75027	0.042613
	Os01g0175600	LOC_Os01g08020.1	-2.75772	0.0460492
	Os07g0630800	LOC_Os07g43700.1	-2.76499	0.0312818
	Os01g0775100	LOC_Os01g56780.1	-2.77973	0.00241524
	Os08g0474866	LOC_Os08g37010.1	-2.78999	0.0246782
	Os10g0465700	LOC_Os10g32810.1	-2.79916	0.035592
	Os05g0320700	LOC_Os05g25640.1	-2.80091	0.0306398
	Os03g0276500	LOC_Os03g16860.1	-2.8331	0.0221299
	Os03g0364400	LOC_Os03g24930.1	-2.83316	0.00128074
	Os12g0512100	LOC_Os12g32760.1	-2.84328	0.0243181
	Os07g0502200	LOC_Os07g31884.1	-2.85836	0.00379107
	Os07g0160801	No hit	-2.86228	0.0431751
	Os07g0656700	LOC_Os07g46330.1	-2.86764	0.0354998
	Os06g0600400	LOC_Os06g39880.1	-2.87825	0.0144185
	Os04g0509500	None	-2.88617	0.013301
	Os11g0130200	LOC_Os11g03580.1	-2.89703	0.0127653
	Os01g0227800	LOC_Os01g12770.1	-2.96342	0.0132579
	Os06g0711700	LOC_Os06g49750.1	-2.96372	0.0391818
	Os01g0170000	LOC_Os01g07530.1	-2.9727	0.0256545
	Os05g0534400	LOC_Os05g45810.1	-2.97311	0.0102153
	Os03g0717900	LOC_Os03g50870.1	-2.97883	0.0188853
	Os03g0290300	LOC_Os03g18070.1	-3.00051	0.0502208
	Os03g0218400	LOC_Os03g11900.1	-3.01953	0.0252584
	Os06g0356800	LOC_Os06g25010.1	-3.03193	0.00223436
	Os05g0280700	LOC_Os05g20150.1	-3.03781	0.0330838
	Os01g0126200	LOC_Os01g03549.1	-3.07062	0.0419322
	Os05g0542500	LOC_Os05g46480.1	-3.07889	0.0401566
	Os11g0237400	LOC_Os11g13400.1	-3.10341	0.0321818
	Os08g0507100	LOC_Os08g39660.1	-3.15236	0.0422252
	Os08g0468100	LOC_Os08g36480.1	-3.21002	0.0245865
	Os05g0529700	LOC_Os05g45350.1	-3.22774	0.0227284
	Os04g0578400	LOC_Os04g48880.1	-3.23246	0.0409521
	Os12g0190000	LOC_Os12g08810.1	-3.23636	0.000479193
	Os02g0700400	LOC_Os02g47200.1	-3.25469	0.0237799
	Os07g0414000	LOC_Os07g23150.1	-3.2562	0.0122785
	Os01g0736100	LOC_Os01g53430.1	-3.26075	0.00397456
	Os04g0578200	None	-3.31681	0.0485043
	Os01g0234433	None	-3.32058	0.00454048
	Os05g0510100	LOC_Os05g43460.1	-3.32241	0.0462972
	Os05g0515200	LOC_Os05g43910.1	-3.33801	0.0481373
	Os05g0484800	LOC_Os05g40630.1	-3.34428	0.0401029
	Os02g0138100	LOC_Os02g04550.1	-3.34438	0.0295254
	Os04g0314100	LOC_Os04g24850.1	-3.35036	0.0224715
	Os10g0330400	LOC_Os10g18370.1	-3.37324	0.00143018
	Os03g0375300	LOC_Os03g25869.1	-3.41509	0.0422277
	Os10g0556200	LOC_Os10g40740.1	-3.4318	0.00820966
	Os01g0179600	LOC_Os01g08440.1	-3.52018	0.0353592
	Os04g0690800	LOC_Os04g59440.1	-3.52571	0.046572
	Os08g0466200	LOC_Os08g36340.1	-3.53984	0.00320145
	Os02g0758000	LOC_Os02g52150.1	-3.55325	0.0230253
	Os06g0133200	LOC_Os06g04210.1	-3.59118	0.0277703
	Os11g0707000	LOC_Os11g47970.1	-3.59435	0.00304497
	Os03g0310600	LOC_Os03g19700.1	-3.66254	0.042469
	Os09g0457100	LOC_Os09g28390.1	-3.67127	0.0219097
	Os12g0155100	LOC_Os12g05890.1	-3.71943	0.00739313
	Os10g0529700	LOC_Os10g38610.1	-3.74366	0.0287793
	Os02g0532800	LOC_Os02g32990.1	-3.75507	0.0469625
	Os07g0659300	LOC_Os07g46510.1	-3.79739	0.00310022
	Os04g0493000	LOC_Os04g41560.2	-4.04895	0.0360703
	Os02g0178100	LOC_Os02g08150.1	-4.09575	0.0413823
	Os09g0438100	LOC_Os09g26670.1	-4.10588	0.0214062
	Os04g0509600	LOC_Os04g43070.1	-4.17969	0.0425226
	Os04g0583101	LOC_Os04g49350.1	-4.27761	0.00868852
	Os01g0846800	LOC_Os01g62810.1	-4.36686	0.0276466
	Os02g0685200	LOC_Os02g46030.1	-4.49808	0.0195926
	Os03g0141200	LOC_Os03g04770.1	-4.58093	0.0242035
	Os01g0804400	LOC_Os01g59020.1	-4.70648	0.0129721
	Os01g0246400	LOC_Os01g14410.1	-5.31976	0.021872
	Os07g0178800	LOC_Os07g08160.1	-5.80997	0.0209073

## Sheet: Supplementary Table S2
Supplementary Table S2: List of known nitrogen-regulated genes identified as DEGs in Nidhi and Panvel1 transcriptomes.
	DEGs	Dataset	Symbol	References
	Os02g0735200	Nidhi-Nitrate	OsGS|OsGS1|GS1|OsGS1;1|OsGLN1;1	Influence of different nitrogen inputs on the members of ammonium transporter and glutamine synthetase genes in two rice genotypes having differential responsiveness to nitrogen (PMID: 22531935)
	Os03g0445700	Nidhi-Nitrate	Os-LBD37	Metabolomic screening applied to rice FOX Arabidopsis lines leads to the identification of a gene-changing nitrogen metabolism (PMID: 20085895)
	Os03g0857900	Nidhi-Nitrate	OsLOGL5	A cytokinin-activation enzyme-like gene improves grain yield under various field conditions in rice. (PMID: 31872309)
	Os04g0509600	Nidhi-Nitrate	OsAMT1;1|OsAMT1.1	Over-expression of the rice OsAMT1-1 gene increases ammonium uptake and content, but impairs growth and development of plants under high ammonium nutrition (PMID: 32689222)
	Os05g0389000	Nidhi-Nitrate	SMOS1|SHB|RLA1|NGR5	Enhanced sustainable green revolution yield via nitrogen-responsive chromatin modulation in rice. (PMID: 32029600)
	Os07g0658400	Nidhi-Nitrate	ABC1|OsFd-GOGAT|SPL32|ES7	Rice Ferredoxin-Dependent Glutamate Synthase Regulates Nitrogen-Carbon Metabolomes and Is Genetically Differentiated between japonica and indica Subspecies (PMID: 27677460)
	Os09g0441900	Nidhi-Nitrate	DEP1|DN1|qPE9-1|OsDEP1	The DENSE AND ERECT PANICLE 1 (DEP1) gene offering the potential in the breeding of high-yielding rice. (PMID: 28163581)
	Os09g0545300	Nidhi-Nitrate	SAUR39	SAUR39, a small auxin-up RNA gene, acts as a negative regulator of auxin synthesis and transport in rice (PMID: 19700562)
	Os10g0580400	Nidhi-Nitrate	OsDUR3	Rice DUR3 mediates high-affinity urea transport and plays an effective role in improvement of urea acquisition and utilization when expressed in Arabidopsis (PMID: 22010949)
	Os03g0131200	Panvel-Nitrate	OsCATC|noe1	Nitric oxide and protein S-nitrosylation are integral to hydrogen peroxide-induced leaf cell death in rice (PMID: 22106097)
	Os07g0412100	Panvel-Nitrate	OsGBSSII	Cloning and characterization of the granule-bound starch synthase II gene in rice: gene expression is regulated by the nitrogen level, sugar and circadian rhythm (PMID: 12955512)
	Os08g0104600	Panvel-Nitrate	Fd1	Functional analysis of two isoforms of leaf-type ferredoxin-NADP(+)-oxidoreductase in rice using the heterologous expression system of Arabidopsis (PMID: 21734114)

## Sheet: Supplementary Table S3
Supplementary Table S3 EXPath-based GO annotation of DEGs of Nidhi	GO ID	GO term	GO category	Hit number (Query)	Percentage in query	P-value	False discovery rate				Supplementary Table S3 EXPath-based GO annotation of DEGs of Panvel1	GO ID	GO term	GO category	Hit number (Query)	Percentage in query	P-value	False discovery rate
	GO:0007049	cell cycle	Biological process	14	0.0143	5.23e-07	0.000526					GO:0006607	NLS-bearing protein import into nucleus	Biological process	2	0.0041	0	0
	GO:0009768	photosynthesis, light harvesting in photosystem I	Biological process	8	0.0082	1.24e-06	0.000626					GO:0043622	cortical microtubule organization	Biological process	2	0.0041	0	0
	GO:0009765	photosynthesis, light harvesting	Biological process	8	0.0082	4.63e-06	0.00155					GO:0007165	signal transduction	Biological process	2	0.0041	0	0
	GO:0000278	mitotic cell cycle	Biological process	14	0.0143	1.08e-05	0.00272					GO:0048511	rhythmic process	Biological process	2	0.0041	0	0
	GO:0044772	mitotic cell cycle phase transition	Biological process	7	0.0072	5.04e-05	0.00725					GO:0015790	UDP-xylose transport	Biological process	2	0.0041	0	0
	GO:0018298	protein-chromophore linkage	Biological process	8	0.0082	6.03e-05	0.00758					GO:0030150	protein import into mitochondrial matrix	Biological process	2	0.0041	0	0
	GO:0009416	response to light stimulus	Biological process	11	0.0112	0.000456	0.05					GO:0006012	galactose metabolic process	Biological process	2	0.0041	0	0
	GO:0051301	cell division	Biological process	12	0.0123	0.000624	0.05					GO:0071786	endoplasmic reticulum tubular network organization	Biological process	2	0.0041	0	0
	GO:0007088	regulation of mitosis	Biological process	7	0.0072	0.000797	0.05					GO:0046488	phosphatidylinositol metabolic process	Biological process	2	0.0041	0	0
	GO:0045787	positive regulation of cell cycle	Biological process	7	0.0072	0.000963	0.06					GO:0000160	phosphorelay signal transduction system	Biological process	2	0.0041	0	0
	GO:0000079	regulation of cyclin-dependent protein serine/threonine kinase activity	Biological process	9	0.0092	0.0011	0.06					GO:0009908	flower development	Biological process	2	0.0041	0	0
	GO:0015979	photosynthesis	Biological process	17	0.0174	0.0013	0.07					GO:0010020	chloroplast fission	Biological process	2	0.0041	0	0
	GO:0009644	response to high light intensity	Biological process	4	0.0041	0.00188	0.09					GO:0042791	5S class rRNA transcription from RNA polymerase III type 1 promoter	Biological process	2	0.0041	0	0
	GO:0009833	primary cell wall biogenesis	Biological process	6	0.0061	0.00309	0.11					GO:0006384	transcription initiation from RNA polymerase III promoter	Biological process	2	0.0041	0	0
	GO:0019740	nitrogen utilization	Biological process	3	0.0031	0.00329	0.11					GO:0072583	clathrin-mediated endocytosis	Biological process	2	0.0041	0	0
	GO:0007018	microtubule-based movement	Biological process	11	0.0112	0.00338	0.11					GO:0006325	chromatin organization	Biological process	2	0.0041	0	0
	GO:0015696	ammonium transport	Biological process	4	0.0041	0.00353	0.11					GO:0070816	phosphorylation of RNA polymerase II C-terminal domain	Biological process	2	0.0041	0	0
	GO:0008284	positive regulation of cell proliferation	Biological process	7	0.0072	0.00397	0.12					GO:0032968	positive regulation of transcription elongation from RNA polymerase II promoter	Biological process	2	0.0041	0	0
	GO:0010114	response to red light	Biological process	4	0.0041	0.00463	0.13					GO:0009611	response to wounding	Biological process	2	0.0041	0	0
	GO:0072488	ammonium transmembrane transport	Biological process	4	0.0041	0.00594	0.15					GO:0005983	starch catabolic process	Biological process	2	0.0041	0	0
	GO:0033214	iron assimilation by chelation and transport	Biological process	2	0.002	0.00662	0.15					GO:0043161	proteasome-mediated ubiquitin-dependent protein catabolic process	Biological process	2	0.0041	0	0
	GO:0019676	ammonia assimilation cycle	Biological process	2	0.002	0.00662	0.15					GO:1902456	regulation of stomatal opening	Biological process	2	0.0041	0	0
	GO:0016998	cell wall macromolecule catabolic process	Biological process	4	0.0041	0.00748	0.16					GO:0009909	regulation of flower development	Biological process	2	0.0041	0	0
	GO:0000226	microtubule cytoskeleton organization	Biological process	7	0.0072	0.00827	0.17					GO:0006108	malate metabolic process	Biological process	2	0.0041	0	0
	GO:0032508	DNA duplex unwinding	Biological process	7	0.0072	0.00923	0.19					GO:0009723	response to ethylene	Biological process	2	0.0041	0	0
	GO:0010039	response to iron ion	Biological process	3	0.0031	0.01	0.2					GO:0034220	ion transmembrane transport	Biological process	2	0.0041	0	0
	GO:0007010	cytoskeleton organization	Biological process	4	0.0041	0.01	0.22					GO:0006487	protein N-linked glycosylation	Biological process	2	0.0041	0	0
	GO:0006116	NADH oxidation	Biological process	2	0.002	0.01	0.22					GO:0006606	protein import into nucleus	Biological process	3	0.0061	0	0
	GO:0010192	mucilage biosynthetic process	Biological process	2	0.002	0.01	0.22					GO:0006470	protein dephosphorylation	Biological process	3	0.0061	0	0
	GO:0070192	chromosome organization involved in meiosis	Biological process	2	0.002	0.01	0.22					GO:1901264	carbohydrate derivative transport	Biological process	3	0.0061	0	0
	GO:0006081	cellular aldehyde metabolic process	Biological process	2	0.002	0.01	0.22					GO:0015931	nucleobase-containing compound transport	Biological process	3	0.0061	0	0
	GO:0042127	regulation of cell proliferation	Biological process	2	0.002	0.01	0.22					GO:0045893	positive regulation of transcription, DNA-templated	Biological process	3	0.0061	0	0
	GO:0006032	chitin catabolic process	Biological process	4	0.0041	0.02	0.26					GO:0008643	carbohydrate transport	Biological process	3	0.0061	0	0
	GO:0006414	translational elongation	Biological process	8	0.0082	0.02	0.26					GO:0000162	tryptophan biosynthetic process	Biological process	3	0.0061	0	0
	GO:0006267	pre-replicative complex assembly involved in nuclear cell cycle DNA replication	Biological process	3	0.0031	0.02	0.26					GO:0046854	phosphatidylinositol phosphorylation	Biological process	3	0.0061	0	0
	GO:0071555	cell wall organization	Biological process	21	0.0215	0.02	0.26					GO:0009738	abscisic acid-activated signaling pathway	Biological process	3	0.0061	0	0
	GO:0033384	geranyl diphosphate biosynthetic process	Biological process	2	0.002	0.02	0.26					GO:0006833	water transport	Biological process	3	0.0061	0	0
	GO:0051225	spindle assembly	Biological process	5	0.0051	0.02	0.26					GO:0009073	aromatic amino acid family biosynthetic process	Biological process	3	0.0061	0	0
	GO:0009909	regulation of flower development	Biological process	6	0.0061	0.03	0.26					GO:0006413	translational initiation	Biological process	3	0.0061	0	0
	GO:0018105	peptidyl-serine phosphorylation	Biological process	9	0.0092	0.03	0.26					GO:0034620	cellular response to unfolded protein	Biological process	3	0.0061	0	0
	GO:0000727	double-strand break repair via break-induced replication	Biological process	3	0.0031	0.03	0.26					GO:0006986	response to unfolded protein	Biological process	3	0.0061	0	0
	GO:0006876	cellular cadmium ion homeostasis	Biological process	2	0.002	0.03	0.26					GO:0009408	response to heat	Biological process	4	0.0082	0	0
	GO:0009143	nucleoside triphosphate catabolic process	Biological process	2	0.002	0.03	0.26					GO:0045944	positive regulation of transcription from RNA polymerase II promoter	Biological process	4	0.0082	0	0
	GO:0034219	carbohydrate transmembrane transport	Biological process	8	0.0082	0.03	0.26					GO:0042026	protein refolding	Biological process	4	0.0082	0	0
	GO:0005975	carbohydrate metabolic process	Biological process	41	0.0419	0.04	0.26					GO:0006811	ion transport	Biological process	5	0.0102	0	0
	GO:0080167	response to karrikin	Biological process	4	0.0041	0.04	0.26					GO:0007166	cell surface receptor signaling pathway	Biological process	5	0.0102	0	0
	GO:0046168	glycerol-3-phosphate catabolic process	Biological process	2	0.002	0.04	0.26					GO:0006397	mRNA processing	Biological process	5	0.0102	0	0
	GO:0017157	regulation of exocytosis	Biological process	2	0.002	0.04	0.26					GO:0031146	SCF-dependent proteasomal ubiquitin-dependent protein catabolic process	Biological process	5	0.0102	0	0
	GO:0010017	red or far-red light signaling pathway	Biological process	2	0.002	0.04	0.26					GO:0051085	chaperone mediated protein folding requiring cofactor	Biological process	5	0.0102	0	0
	GO:0008152	metabolic process	Biological process	24	0.0245	0.04	0.26					GO:0009414	response to water deprivation	Biological process	9	0.0184	0	0
	GO:0042908	xenobiotic transport	Biological process	6	0.0061	0.04	0.26					GO:0015979	photosynthesis	Biological process	17	0.0347	2.13e-07	4.48e-05
	GO:0060236	regulation of mitotic spindle organization	Biological process	2	0.002	0.05	0.28					GO:0009768	photosynthesis, light harvesting in photosystem I	Biological process	6	0.0122	3.77e-06	0.000397
	GO:0009926	auxin polar transport	Biological process	4	0.0041	0.06	0.3					GO:0009765	photosynthesis, light harvesting	Biological process	6	0.0122	9.77e-06	0.000759
	GO:0006879	cellular iron ion homeostasis	Biological process	3	0.0031	0.06	0.3					GO:0015995	chlorophyll biosynthetic process	Biological process	7	0.0143	1.96e-05	0.00124
	GO:0006882	cellular zinc ion homeostasis	Biological process	2	0.002	0.07	0.3					GO:0018298	protein-chromophore linkage	Biological process	6	0.0122	6.61e-05	0.00321
	GO:0006865	amino acid transport	Biological process	2	0.002	0.07	0.3					GO:0009416	response to light stimulus	Biological process	9	0.0184	0.000456	0.02
	GO:0007020	microtubule nucleation	Biological process	2	0.002	0.07	0.3					GO:0050891	multicellular organismal water homeostasis	Biological process	2	0.0041	0.000571	0.02
	GO:0019464	glycine decarboxylation via glycine cleavage system	Biological process	2	0.002	0.07	0.3					GO:0090333	regulation of stomatal closure	Biological process	2	0.0041	0.00332	0.06
	GO:0009638	phototropism	Biological process	2	0.002	0.07	0.3					GO:0042549	photosystem II stabilization	Biological process	2	0.0041	0.00544	0.09
	GO:0007165	signal transduction	Biological process	14	0.0143	0.07	0.3					GO:0010286	heat acclimation	Biological process	2	0.0041	0.00544	0.09
	GO:0048316	seed development	Biological process	3	0.0031	0.07	0.3					GO:0010196	nonphotochemical quenching	Biological process	2	0.0041	0.00803	0.11
	GO:0000272	polysaccharide catabolic process	Biological process	5	0.0051	0.07	0.3					GO:0010193	response to ozone	Biological process	2	0.0041	0.01	0.15
	GO:0010119	regulation of stomatal movement	Biological process	3	0.0031	0.08	0.3					GO:0006414	translational elongation	Biological process	2	0.0041	0.02	0.17
	GO:0009561	megagametogenesis	Biological process	2	0.002	0.08	0.3					GO:0071555	cell wall organization	Biological process	3	0.0061	0.02	0.17
	GO:0051415	interphase microtubule nucleation by interphase microtubule organizing center	Biological process	2	0.002	0.08	0.3					GO:0033617	mitochondrial respiratory chain complex IV assembly	Biological process	2	0.0041	0.03	0.18
	GO:0045337	farnesyl diphosphate biosynthetic process	Biological process	2	0.002	0.08	0.3					GO:0006782	protoporphyrinogen IX biosynthetic process	Biological process	2	0.0041	0.03	0.18
	GO:0010218	response to far red light	Biological process	2	0.002	0.08	0.3					GO:0033014	tetrapyrrole biosynthetic process	Biological process	2	0.0041	0.03	0.18
	GO:0008643	carbohydrate transport	Biological process	7	0.0072	0.08	0.3					GO:0006662	glycerol ether metabolic process	Biological process	3	0.0061	0.03	0.2
	GO:0000122	negative regulation of transcription from RNA polymerase II promoter	Biological process	4	0.0041	0.08	0.3					GO:0016114	terpenoid biosynthetic process	Biological process	2	0.0041	0.03	0.2
	GO:0006816	calcium ion transport	Biological process	3	0.0031	0.09	0.3					GO:0072334	UDP-galactose transmembrane transport	Biological process	2	0.0041	0.03	0.2
	GO:0006878	cellular copper ion homeostasis	Biological process	2	0.002	0.09	0.3					GO:0005975	carbohydrate metabolic process	Biological process	13	0.0265	0.04	0.2
	GO:0015813	L-glutamate transport	Biological process	2	0.002	0.09	0.3					GO:0016570	histone modification	Biological process	2	0.0041	0.04	0.2
	GO:0009228	thiamine biosynthetic process	Biological process	2	0.002	0.09	0.3					GO:0006873	cellular ion homeostasis	Biological process	2	0.0041	0.04	0.2
	GO:0010206	photosystem II repair	Biological process	2	0.002	0.09	0.3					GO:0008152	metabolic process	Biological process	9	0.0184	0.04	0.2
	GO:0030261	chromosome condensation	Biological process	2	0.002	0.09	0.3					GO:0000338	protein deneddylation	Biological process	2	0.0041	0.05	0.23
	GO:0019853	L-ascorbic acid biosynthetic process	Biological process	2	0.002	0.09	0.3					GO:0006779	porphyrin-containing compound biosynthetic process	Biological process	2	0.0041	0.05	0.23
	GO:0006633	fatty acid biosynthetic process	Biological process	9	0.0092	0.1	0.3					GO:0034599	cellular response to oxidative stress	Biological process	3	0.0061	0.07	0.24
	GO:0035556	intracellular signal transduction	Biological process	10	0.0102	0.1	0.32					GO:0006814	sodium ion transport	Biological process	2	0.0041	0.08	0.26
	GO:0006970	response to osmotic stress	Biological process	3	0.0031	0.1	0.33					GO:0009617	response to bacterium	Biological process	2	0.0041	0.09	0.26
	GO:0000105	histidine biosynthetic process	Biological process	2	0.002	0.11	0.34					GO:0008299	isoprenoid biosynthetic process	Biological process	3	0.0061	0.1	0.27
	GO:0032869	cellular response to insulin stimulus	Biological process	2	0.002	0.11	0.34					GO:0035556	intracellular signal transduction	Biological process	3	0.0061	0.1	0.28
	GO:1903401	L-lysine transmembrane transport	Biological process	2	0.002	0.11	0.34					GO:0045454	cell redox homeostasis	Biological process	7	0.0143	0.12	0.29
	GO:0046294	formaldehyde catabolic process	Biological process	2	0.002	0.11	0.34					GO:0009058	biosynthetic process	Biological process	4	0.0082	0.12	0.3
	GO:0009725	response to hormone	Biological process	4	0.0041	0.11	0.35					GO:0098656	anion transmembrane transport	Biological process	2	0.0041	0.14	0.32
	GO:0009056	catabolic process	Biological process	5	0.0051	0.11	0.35					GO:0009733	response to auxin	Biological process	3	0.0061	0.18	0.33
	GO:0030244	cellulose biosynthetic process	Biological process	7	0.0072	0.12	0.35					GO:0009691	cytokinin biosynthetic process	Biological process	2	0.0041	0.19	0.34
	GO:0000302	response to reactive oxygen species	Biological process	4	0.0041	0.12	0.35					GO:0030154	cell differentiation	Biological process	4	0.0082	0.22	0.36
	GO:0009058	biosynthetic process	Biological process	11	0.0112	0.12	0.35					GO:0006974	cellular response to DNA damage stimulus	Biological process	2	0.0041	0.24	0.38
	GO:0034620	cellular response to unfolded protein	Biological process	3	0.0031	0.14	0.35					GO:0000302	response to reactive oxygen species	Biological process	2	0.0041	0.25	0.38
	GO:0006874	cellular calcium ion homeostasis	Biological process	2	0.002	0.14	0.37					GO:0016233	telomere capping	Biological process	2	0.0041	0.25	0.38
	GO:0043547	positive regulation of GTPase activity	Biological process	4	0.0041	0.15	0.38					GO:0051726	regulation of cell cycle	Biological process	2	0.0041	0.28	0.4
	GO:0051321	meiotic cell cycle	Biological process	4	0.0041	0.15	0.38					GO:0007178	transmembrane receptor protein serine/threonine kinase signaling pathway	Biological process	6	0.0122	0.28	0.4
	GO:0072511	divalent inorganic cation transport	Biological process	2	0.002	0.16	0.38					GO:0042542	response to hydrogen peroxide	Biological process	2	0.0041	0.3	0.42
	GO:0006072	glycerol-3-phosphate metabolic process	Biological process	2	0.002	0.16	0.38					GO:0034605	cellular response to heat	Biological process	5	0.0102	0.31	0.43
	GO:0006312	mitotic recombination	Biological process	2	0.002	0.16	0.38					GO:0009409	response to cold	Biological process	3	0.0061	0.32	0.43
	GO:0007059	chromosome segregation	Biological process	2	0.002	0.16	0.38					GO:0009734	auxin-activated signaling pathway	Biological process	4	0.0082	0.36	0.44
	GO:0009903	chloroplast avoidance movement	Biological process	2	0.002	0.16	0.38					GO:0008380	RNA splicing	Biological process	3	0.0061	0.37	0.45
	GO:0006662	glycerol ether metabolic process	Biological process	3	0.0031	0.16	0.38					GO:0006952	defense response	Biological process	3	0.0061	0.39	0.46
	GO:0006401	RNA catabolic process	Biological process	3	0.0031	0.16	0.38					GO:0046777	protein autophosphorylation	Biological process	4	0.0082	0.43	0.49
	GO:0006270	DNA replication initiation	Biological process	3	0.0031	0.17	0.38					GO:0006520	cellular amino acid metabolic process	Biological process	2	0.0041	0.45	0.5
	GO:0009742	brassinosteroid mediated signaling pathway	Biological process	4	0.0041	0.18	0.38					GO:0008652	cellular amino acid biosynthetic process	Biological process	6	0.0122	0.45	0.5
	GO:0040008	regulation of growth	Biological process	4	0.0041	0.18	0.38					GO:0046686	response to cadmium ion	Biological process	2	0.0041	0.45	0.5
	GO:0045910	negative regulation of DNA recombination	Biological process	2	0.002	0.18	0.38					GO:0055085	transmembrane transport	Biological process	25	0.051	0.5	0.53
	GO:0006164	purine nucleotide biosynthetic process	Biological process	2	0.002	0.18	0.38					GO:0031305	integral component of mitochondrial inner membrane	Cellular component	2	0.0041	0	0
	GO:0042138	meiotic DNA double-strand break formation	Biological process	2	0.002	0.18	0.38					GO:0005744	mitochondrial inner membrane presequence translocase complex	Cellular component	2	0.0041	0	0
	GO:0031122	cytoplasmic microtubule organization	Biological process	2	0.002	0.18	0.38					GO:0071782	endoplasmic reticulum tubular network	Cellular component	2	0.0041	0	0
	GO:0009904	chloroplast accumulation movement	Biological process	2	0.002	0.18	0.38					GO:0010008	endosome membrane	Cellular component	2	0.0041	0	0
	GO:0009733	response to auxin	Biological process	8	0.0082	0.18	0.38					GO:0019898	extrinsic component of membrane	Cellular component	2	0.0041	0	0
	GO:0006260	DNA replication	Biological process	7	0.0072	0.18	0.39					GO:0000127	transcription factor TFIIIC complex	Cellular component	2	0.0041	0	0
	GO:0006749	glutathione metabolic process	Biological process	6	0.0061	0.18	0.39					GO:0009705	plant-type vacuole membrane	Cellular component	2	0.0041	0	0
	GO:0006986	response to unfolded protein	Biological process	3	0.0031	0.18	0.39					GO:0048471	perinuclear region of cytoplasm	Cellular component	3	0.0061	0	0
	GO:0007017	microtubule-based process	Biological process	4	0.0041	0.19	0.39					GO:0009707	chloroplast outer membrane	Cellular component	3	0.0061	0	0
	GO:0009744	response to sucrose	Biological process	2	0.002	0.19	0.41					GO:0005615	extracellular space	Cellular component	3	0.0061	0	0
	GO:0032515	negative regulation of phosphoprotein phosphatase activity	Biological process	3	0.0031	0.2	0.41					GO:0005764	lysosome	Cellular component	3	0.0061	0	0
	GO:0009738	abscisic acid-activated signaling pathway	Biological process	8	0.0082	0.2	0.41					GO:0005730	nucleolus	Cellular component	3	0.0061	0	0
	GO:0006811	ion transport	Biological process	15	0.0153	0.2	0.41					GO:0005654	nucleoplasm	Cellular component	4	0.0082	0	0
	GO:0006108	malate metabolic process	Biological process	3	0.0031	0.21	0.41					GO:0005887	integral component of plasma membrane	Cellular component	4	0.0082	0	0
	GO:0015914	phospholipid transport	Biological process	3	0.0031	0.21	0.41					GO:0019005	SCF ubiquitin ligase complex	Cellular component	5	0.0102	0	0
	GO:0010215	cellulose microfibril organization	Biological process	2	0.002	0.21	0.41					GO:0043231	intracellular membrane-bounded organelle	Cellular component	9	0.0184	0	0
	GO:0008104	protein localization	Biological process	2	0.002	0.21	0.41					GO:0009579	thylakoid	Cellular component	18	0.0367	1.69e-08	1.06e-05
	GO:0070588	calcium ion transmembrane transport	Biological process	3	0.0031	0.22	0.42					GO:0009522	photosystem I	Cellular component	10	0.0204	4.13e-08	1.3e-05
	GO:0030154	cell differentiation	Biological process	9	0.0092	0.22	0.42					GO:0007049		Cellular component		%	5.23e-07	8.26e-05
	GO:0036297	interstrand cross-link repair	Biological process	2	0.002	0.23	0.43					GO:0010287	plastoglobule	Cellular component	9	0.0184	8e-07	0.000101
	GO:0007264	small GTPase mediated signal transduction	Biological process	2	0.002	0.23	0.43					GO:0009523	photosystem II	Cellular component	11	0.0224	5.03e-06	0.000454
	GO:0007186	G-protein coupled receptor signaling pathway	Biological process	2	0.002	0.23	0.43					GO:0044772		Cellular component		%	5.04e-05	0.00265
	GO:0097502	mannosylation	Biological process	3	0.0031	0.23	0.44					GO:0005782	peroxisomal matrix	Cellular component	3	0.0061	0.000443	0.02
	GO:0006974	cellular response to DNA damage stimulus	Biological process	6	0.0061	0.24	0.44					GO:0005871		Cellular component		%	0.000587	0.02
	GO:0000723	telomere maintenance	Biological process	3	0.0031	0.25	0.44					GO:0016538		Cellular component		%	0.000617	0.02
	GO:0034755	iron ion transmembrane transport	Biological process	2	0.002	0.25	0.44					GO:0007088		Cellular component		%	0.000797	0.03
	GO:0009832	plant-type cell wall biogenesis	Biological process	2	0.002	0.25	0.44					GO:0045787		Cellular component		%	0.000963	0.03
	GO:0006814	sodium ion transport	Biological process	2	0.002	0.25	0.44					GO:0000079		Cellular component		%	0.0011	0.03
	GO:0034220	ion transmembrane transport	Biological process	5	0.0051	0.26	0.44					GO:0016759		Cellular component		%	0.00125	0.03
	GO:0009637	response to blue light	Biological process	2	0.002	0.27	0.45					GO:0005874	microtubule	Cellular component	2	0.0041	0.00174	0.05
	GO:0006833	water transport	Biological process	2	0.002	0.27	0.45					GO:0000307	cyclin-dependent protein kinase holoenzyme complex	Cellular component	2	0.0041	0.00182	0.05
	GO:0018107	peptidyl-threonine phosphorylation	Biological process	3	0.0031	0.27	0.45					GO:0017176		Cellular component		%	0.00195	0.05
	GO:0006310	DNA recombination	Biological process	4	0.0041	0.28	0.45					GO:0004567		Cellular component		%	0.00228	0.05
	GO:0051726	regulation of cell cycle	Biological process	4	0.0041	0.28	0.45					GO:0047701		Cellular component		%	0.00228	0.05
	GO:0007178	transmembrane receptor protein serine/threonine kinase signaling pathway	Biological process	13	0.0133	0.28	0.45					GO:0009833		Cellular component		%	0.00309	0.06
	GO:0048193	Golgi vesicle transport	Biological process	2	0.002	0.28	0.45					GO:0003777		Cellular component		%	0.00338	0.06
	GO:0050821	protein stabilization	Biological process	2	0.002	0.28	0.45					GO:0007018		Cellular component		%	0.00338	0.06
	GO:0080163	regulation of protein serine/threonine phosphatase activity	Biological process	2	0.002	0.28	0.45					GO:0043138		Cellular component		%	0.00353	0.07
	GO:0006099	tricarboxylic acid cycle	Biological process	6	0.0061	0.28	0.45					GO:0008017		Cellular component		%	0.00423	0.07
	GO:0070574	cadmium ion transmembrane transport	Biological process	2	0.002	0.3	0.46					GO:0009535	chloroplast thylakoid membrane	Cellular component	22	0.0449	0.00489	0.08
	GO:0006098	pentose-phosphate shunt	Biological process	2	0.002	0.3	0.46					GO:0080079		Cellular component		%	0.00662	0.1
	GO:0006268	DNA unwinding involved in DNA replication	Biological process	2	0.002	0.3	0.46					GO:0033907		Cellular component		%	0.00662	0.1
	GO:0034605	cellular response to heat	Biological process	4	0.0041	0.31	0.46					GO:0080083		Cellular component		%	0.00662	0.1
	GO:0071577	zinc ion transmembrane transport	Biological process	3	0.0031	0.31	0.46					GO:0005950	anthranilate synthase complex	Cellular component	2	0.0041	0.00803	0.11
	GO:0009409	response to cold	Biological process	6	0.0061	0.32	0.46					GO:0032508		Cellular component		%	0.00923	0.12
	GO:0002181	cytoplasmic translation	Biological process	3	0.0031	0.33	0.46					GO:0031464		Cellular component		%	0.01	0.13
	GO:0051085	chaperone mediated protein folding requiring cofactor	Biological process	4	0.0041	0.33	0.47					GO:0009536	plastid	Cellular component	27	0.0551	0.01	0.14
	GO:0006259	DNA metabolic process	Biological process	2	0.002	0.34	0.47					GO:0042127		Cellular component		%	0.01	0.14
	GO:0032147	activation of protein kinase activity	Biological process	3	0.0031	0.34	0.47					GO:0010192		Cellular component		%	0.01	0.14
	GO:0006855	drug transmembrane transport	Biological process	6	0.0061	0.34	0.47					GO:0017116		Cellular component		%	0.01	0.14
	GO:0006139	nucleobase-containing compound metabolic process	Biological process	3	0.0031	0.35	0.47					GO:0070192		Cellular component		%	0.01	0.14
	GO:0010268	brassinosteroid homeostasis	Biological process	3	0.0031	0.35	0.47					GO:0004565		Cellular component		%	0.01	0.14
	GO:0009739	response to gibberellin	Biological process	2	0.002	0.35	0.47					GO:0052793		Cellular component		%	0.01	0.14
	GO:0006520	cellular amino acid metabolic process	Biological process	4	0.0041	0.35	0.47					GO:0009534	chloroplast thylakoid	Cellular component	6	0.0122	0.01	0.15
	GO:0009734	auxin-activated signaling pathway	Biological process	7	0.0072	0.36	0.47					GO:0006267		Cellular component		%	0.02	0.17
	GO:0042886	amide transport	Biological process	4	0.0041	0.37	0.48					GO:0033897		Cellular component		%	0.02	0.17
	GO:0045493	xylan catabolic process	Biological process	2	0.002	0.37	0.48					GO:0047259		Cellular component		%	0.02	0.17
	GO:0022900	electron transport chain	Biological process	10	0.0102	0.38	0.48					GO:0008526		Cellular component		%	0.02	0.17
	GO:0050832	defense response to fungus	Biological process	4	0.0041	0.39	0.48					GO:0051011		Cellular component		%	0.02	0.17
	GO:0000162	tryptophan biosynthetic process	Biological process	2	0.002	0.39	0.48					GO:0009538	photosystem I reaction center	Cellular component	2	0.0041	0.02	0.17
	GO:0009735	response to cytokinin	Biological process	2	0.002	0.39	0.48					GO:0051225		Cellular component		%	0.02	0.17
	GO:0010411	xyloglucan metabolic process	Biological process	2	0.002	0.39	0.48					GO:0000727		Cellular component		%	0.03	0.18
	GO:0006807	nitrogen compound metabolic process	Biological process	2	0.002	0.39	0.48					GO:0047262		Cellular component		%	0.03	0.2
	GO:0016559	peroxisome fission	Biological process	2	0.002	0.39	0.48					GO:0080167		Cellular component		%	0.04	0.2
	GO:0006952	defense response	Biological process	17	0.0174	0.39	0.48					GO:0017157		Cellular component		%	0.04	0.2
	GO:0048364	root development	Biological process	3	0.0031	0.39	0.48					GO:0005813		Cellular component		%	0.04	0.2
	GO:1902600	hydrogen ion transmembrane transport	Biological process	13	0.0133	0.41	0.49					GO:1905775		Cellular component		%	0.05	0.2
	GO:0042026	protein refolding	Biological process	4	0.0041	0.42	0.49					GO:0005882		Cellular component		%	0.05	0.2
	GO:0006535	cysteine biosynthetic process from serine	Biological process	2	0.002	0.42	0.5					GO:0047668		Cellular component		%	0.05	0.2
	GO:0046777	protein autophosphorylation	Biological process	7	0.0072	0.43	0.5					GO:0007097		Cellular component		%	0.05	0.2
	GO:0032482	Rab protein signal transduction	Biological process	3	0.0031	0.43	0.5					GO:0008569		Cellular component		%	0.05	0.2
	GO:0007131	reciprocal meiotic recombination	Biological process	3	0.0031	0.43	0.5					GO:0004338		Cellular component		%	0.05	0.2
	GO:0071805	potassium ion transmembrane transport	Biological process	4	0.0041	0.44	0.5					GO:0050224		Cellular component		%	0.05	0.2
	GO:0008652	cellular amino acid biosynthetic process	Biological process	5	0.0051	0.45	0.51					GO:0031534		Cellular component		%	0.05	0.2
	GO:0003333	amino acid transmembrane transport	Biological process	4	0.0041	0.45	0.51					GO:0051880		Cellular component		%	0.05	0.2
	GO:0009073	aromatic amino acid family biosynthetic process	Biological process	2	0.002	0.46	0.51					GO:0090657		Cellular component		%	0.05	0.2
	GO:0006869	lipid transport	Biological process	4	0.0041	0.46	0.51					GO:1904430		Cellular component		%	0.05	0.2
	GO:0000027	ribosomal large subunit assembly	Biological process	3	0.0031	0.47	0.51					GO:0070716		Cellular component		%	0.05	0.2
	GO:0006006	glucose metabolic process	Biological process	2	0.002	0.47	0.51					GO:0048359		Cellular component		%	0.05	0.2
	GO:0009691	cytokinin biosynthetic process	Biological process	2	0.002	0.47	0.51					GO:0004632		Cellular component		%	0.05	0.2
	GO:0018230	peptidyl-L-cysteine S-palmitoylation	Biological process	2	0.002	0.47	0.51					GO:0003691		Cellular component		%	0.05	0.2
	GO:0007623	circadian rhythm	Biological process	2	0.002	0.47	0.51					GO:0051647		Cellular component		%	0.05	0.2
	GO:0009834	secondary cell wall biogenesis	Biological process	3	0.0031	0.48	0.52					GO:0016760		Cellular component		%	0.05	0.23
	GO:0090502	RNA phosphodiester bond hydrolysis, endonucleolytic	Biological process	4	0.0041	0.48	0.52					GO:0009654	photosystem II oxygen evolving complex	Cellular component	3	0.0061	0.06	0.24
	GO:0008610	lipid biosynthetic process	Biological process	2	0.002	0.49	0.52					GO:0031969	chloroplast membrane	Cellular component	3	0.0061	0.06	0.24
	GO:0009664	plant-type cell wall organization	Biological process	3	0.0031	0.49	0.52					GO:0009926		Cellular component		%	0.06	0.24
	GO:0055085	transmembrane transport	Biological process	50	0.0511	0.5	0.52					GO:0005815		Cellular component		%	0.07	0.24
	GO:0010287	plastoglobule	Cellular component	10	0.0102	3.33e-05	0.00558					GO:0007020		Cellular component		%	0.07	0.24
	GO:0009523	photosystem II	Cellular component	13	0.0133	0.000167	0.02					GO:0000922		Cellular component		%	0.07	0.24
	GO:0005871	kinesin complex	Cellular component	6	0.0061	0.000587	0.05					GO:0031298		Cellular component		%	0.07	0.24
	GO:0009522	photosystem I	Cellular component	8	0.0082	0.000731	0.05					GO:0048316		Cellular component		%	0.07	0.24
	GO:0005874	microtubule	Cellular component	15	0.0153	0.00174	0.09					GO:0000272		Cellular component		%	0.07	0.25
	GO:0000307	cyclin-dependent protein kinase holoenzyme complex	Cellular component	8	0.0082	0.00182	0.09					GO:0010119		Cellular component		%	0.08	0.26
	GO:0005887	integral component of plasma membrane	Cellular component	21	0.0215	0.00367	0.11					GO:0000923		Cellular component		%	0.08	0.26
	GO:0009535	chloroplast thylakoid membrane	Cellular component	25	0.0255	0.00489	0.13					GO:0000347		Cellular component		%	0.08	0.26
	GO:0009941	chloroplast envelope	Cellular component	20	0.0204	0.00606	0.15					GO:0000794		Cellular component		%	0.08	0.26
	GO:0090575	RNA polymerase II transcription factor complex	Cellular component	3	0.0031	0.00735	0.16					GO:0051415		Cellular component		%	0.08	0.26
	GO:0031464	Cul4A-RING E3 ubiquitin ligase complex	Cellular component	3	0.0031	0.01	0.2					GO:0048046	apoplast	Cellular component	9	0.0184	0.08	0.26
	GO:0009536	plastid	Cellular component	36	0.0368	0.01	0.22					GO:0009505	plant-type cell wall	Cellular component	4	0.0082	0.09	0.26
	GO:0005856	cytoskeleton	Cellular component	9	0.0092	0.02	0.26					GO:0051865		Cellular component		%	0.09	0.26
	GO:0005950	anthranilate synthase complex	Cellular component	2	0.002	0.03	0.26					GO:0004636		Cellular component		%	0.09	0.26
	GO:0009331	glycerol-3-phosphate dehydrogenase complex	Cellular component	2	0.002	0.04	0.26					GO:0008275		Cellular component		%	0.09	0.26
	GO:0005813	centrosome	Cellular component	5	0.0051	0.04	0.26					GO:0009067		Cellular component		%	0.09	0.26
	GO:0005802	trans-Golgi network	Cellular component	14	0.0143	0.04	0.26					GO:0030891		Cellular component		%	0.09	0.26
	GO:0009579	thylakoid	Cellular component	12	0.0123	0.05	0.28					GO:0042973		Cellular component		%	0.09	0.26
	GO:0010319	stromule	Cellular component	2	0.002	0.05	0.28					GO:0010569		Cellular component		%	0.09	0.26
	GO:0005960	glycine cleavage complex	Cellular component	2	0.002	0.05	0.28					GO:0010031		Cellular component		%	0.09	0.26
	GO:0032991	macromolecular complex	Cellular component	2	0.002	0.07	0.3					GO:0016210		Cellular component		%	0.09	0.26
	GO:0005815	microtubule organizing center	Cellular component	2	0.002	0.07	0.3					GO:0000779		Cellular component		%	0.09	0.26
	GO:0000922	spindle pole	Cellular component	2	0.002	0.07	0.3					GO:0010289		Cellular component		%	0.09	0.26
	GO:0031298	replication fork protection complex	Cellular component	2	0.002	0.07	0.3					GO:1900459		Cellular component		%	0.09	0.26
	GO:0000794	condensed nuclear chromosome	Cellular component	2	0.002	0.08	0.3					GO:0051598		Cellular component		%	0.09	0.26
	GO:0000923	equatorial microtubule organizing center	Cellular component	2	0.002	0.08	0.3					GO:0043043		Cellular component		%	0.09	0.26
	GO:0000347	THO complex	Cellular component	2	0.002	0.08	0.3					GO:0004635		Cellular component		%	0.09	0.26
	GO:0048046	apoplast	Cellular component	15	0.0153	0.08	0.3					GO:0009941	chloroplast envelope	Cellular component	9	0.0184	0.09	0.26
	GO:0005774	vacuolar membrane	Cellular component	13	0.0133	0.09	0.3					GO:0030261		Cellular component		%	0.09	0.26
	GO:0009505	plant-type cell wall	Cellular component	12	0.0123	0.09	0.3					GO:0000930		Cellular component		%	0.09	0.26
	GO:0000930	gamma-tubulin complex	Cellular component	2	0.002	0.09	0.3					GO:0051753		Cellular component		%	0.09	0.26
	GO:0005819	spindle	Cellular component	3	0.0031	0.09	0.3					GO:0003688		Cellular component		%	0.09	0.26
	GO:0022625	cytosolic large ribosomal subunit	Cellular component	10	0.0102	0.11	0.34					GO:0003678		Cellular component		%	0.1	0.27
	GO:0005667	transcription factor complex	Cellular component	3	0.0031	0.14	0.35					GO:0030915	Smc5-Smc6 complex	Cellular component	2	0.0041	0.1	0.28
	GO:0009506	plasmodesma	Cellular component	19	0.0194	0.17	0.38					GO:0006970		Cellular component		%	0.1	0.28
	GO:0046658	anchored component of plasma membrane	Cellular component	13	0.0133	0.17	0.38					GO:0000105		Cellular component		%	0.11	0.28
	GO:0009524	phragmoplast	Cellular component	2	0.002	0.18	0.38					GO:0032869		Cellular component		%	0.11	0.28
	GO:0042651	thylakoid membrane	Cellular component	2	0.002	0.19	0.41					GO:0009725		Cellular component		%	0.11	0.28
	GO:0042555	MCM complex	Cellular component	2	0.002	0.21	0.41					GO:0030244		Cellular component		%	0.12	0.3
	GO:0005737	cytoplasm	Cellular component	117	0.1195	0.24	0.44					GO:0008180	COP9 signalosome	Cellular component	2	0.0041	0.13	0.3
	GO:0005666	DNA-directed RNA polymerase III complex	Cellular component	3	0.0031	0.25	0.44					GO:0017137		Cellular component		%	0.13	0.3
	GO:0005576	extracellular region	Cellular component	34	0.0347	0.25	0.44					GO:0005758	mitochondrial intermembrane space	Cellular component	2	0.0041	0.14	0.3
	GO:0005622	intracellular	Cellular component	19	0.0194	0.26	0.44					GO:0006949		Cellular component		%	0.14	0.3
	GO:0009705	plant-type vacuole membrane	Cellular component	4	0.0041	0.3	0.46					GO:0010266		Cellular component		%	0.14	0.3
	GO:0000325	plant-type vacuole	Cellular component	2	0.002	0.34	0.47					GO:0007093		Cellular component		%	0.14	0.3
	GO:0042644	chloroplast nucleoid	Cellular component	2	0.002	0.34	0.47					GO:0000799		Cellular component		%	0.14	0.3
	GO:0015629	actin cytoskeleton	Cellular component	2	0.002	0.37	0.48					GO:0030627		Cellular component		%	0.14	0.3
	GO:0005777	peroxisome	Cellular component	8	0.0082	0.43	0.5					GO:0009921		Cellular component		%	0.14	0.3
	GO:0005773	vacuole	Cellular component	11	0.0112	0.43	0.5					GO:0051304		Cellular component		%	0.14	0.3
	GO:0009706	chloroplast inner membrane	Cellular component	2	0.002	0.46	0.51					GO:0061087		Cellular component		%	0.14	0.3
	GO:0043231	intracellular membrane-bounded organelle	Cellular component	13	0.0133	0.47	0.51					GO:0015630		Cellular component		%	0.14	0.3
	GO:0022627	cytosolic small ribosomal subunit	Cellular component	5	0.0051	0.48	0.51					GO:0000972		Cellular component		%	0.14	0.3
	GO:0016168	chlorophyll binding	Molecular function	8	0.0082	1.38e-05	0.00277					GO:0016830		Cellular component		%	0.14	0.3
	GO:0016538	cyclin-dependent protein serine/threonine kinase regulator activity	Molecular function	8	0.0082	0.000617	0.05					GO:0046621		Cellular component		%	0.14	0.3
	GO:0016759	cellulose synthase activity	Molecular function	5	0.0051	0.00125	0.07					GO:0043596		Cellular component		%	0.14	0.3
	GO:0017176	phosphatidylinositol N-acetylglucosaminyltransferase activity	Molecular function	3	0.0031	0.00195	0.09					GO:0005682	U5 snRNP	Cellular component	2	0.0041	0.14	0.32
	GO:0047701	beta-L-arabinosidase activity	Molecular function	2	0.002	0.00228	0.09					GO:0043547		Cellular component		%	0.15	0.32
	GO:0004567	beta-mannosidase activity	Molecular function	2	0.002	0.00228	0.09					GO:0006312		Cellular component		%	0.16	0.33
	GO:0019901	protein kinase binding	Molecular function	10	0.0102	0.00265	0.1					GO:0006401		Cellular component		%	0.16	0.33
	GO:0003777	microtubule motor activity	Molecular function	11	0.0112	0.00338	0.11					GO:0009506	plasmodesma	Cellular component	10	0.0204	0.17	0.33
	GO:0043138	3'-5' DNA helicase activity	Molecular function	4	0.0041	0.00353	0.11					GO:0006270		Cellular component		%	0.17	0.33
	GO:0008017	microtubule binding	Molecular function	16	0.0163	0.00423	0.12					GO:0046658	anchored component of plasma membrane	Cellular component	2	0.0041	0.17	0.33
	GO:0033907	beta-D-fucosidase activity	Molecular function	2	0.002	0.00662	0.15					GO:0040008		Cellular component		%	0.18	0.33
	GO:0080083	beta-gentiobiose beta-glucosidase activity	Molecular function	2	0.002	0.00662	0.15					GO:0009742		Cellular component		%	0.18	0.33
	GO:0080079	cellobiose glucosidase activity	Molecular function	2	0.002	0.00662	0.15					GO:0045910		Cellular component		%	0.18	0.33
	GO:0019904	protein domain specific binding	Molecular function	5	0.0051	0.00827	0.17					GO:0042138		Cellular component		%	0.18	0.33
	GO:0017116	single-stranded DNA-dependent ATP-dependent DNA helicase activity	Molecular function	2	0.002	0.01	0.22					GO:0010082		Cellular component		%	0.18	0.33
	GO:0004565	beta-galactosidase activity	Molecular function	5	0.0051	0.01	0.22					GO:0043007		Cellular component		%	0.18	0.33
	GO:0052793	pectin acetylesterase activity	Molecular function	3	0.0031	0.01	0.22					GO:0010032		Cellular component		%	0.18	0.33
	GO:0033897	ribonuclease T2 activity	Molecular function	3	0.0031	0.02	0.26					GO:0000722		Cellular component		%	0.18	0.33
	GO:0047952	glycerol-3-phosphate dehydrogenase [NAD(P)+] activity	Molecular function	2	0.002	0.02	0.26					GO:0006260		Cellular component		%	0.18	0.34
	GO:0047259	glucomannan 4-beta-mannosyltransferase activity	Molecular function	2	0.002	0.02	0.26					GO:0009744		Cellular component		%	0.19	0.34
	GO:0051980	iron-nicotianamine transmembrane transporter activity	Molecular function	2	0.002	0.02	0.26					GO:0015914		Cellular component		%	0.21	0.36
	GO:0008526	phosphatidylinositol transporter activity	Molecular function	2	0.002	0.02	0.26					GO:0008104		Cellular component		%	0.21	0.36
	GO:0042802	identical protein binding	Molecular function	6	0.0061	0.02	0.26					GO:0043015		Cellular component		%	0.21	0.36
	GO:0051011	microtubule minus-end binding	Molecular function	3	0.0031	0.02	0.26					GO:0042555		Cellular component		%	0.21	0.36
	GO:0005215	transporter activity	Molecular function	12	0.0123	0.02	0.26					GO:0005096		Cellular component		%	0.22	0.36
	GO:0008519	ammonium transmembrane transporter activity	Molecular function	4	0.0041	0.02	0.26					GO:0080041		Cellular component		%	0.22	0.36
	GO:0015093	ferrous iron transmembrane transporter activity	Molecular function	2	0.002	0.03	0.26					GO:0019878		Cellular component		%	0.22	0.36
	GO:0015341	zinc efflux active transmembrane transporter activity	Molecular function	2	0.002	0.03	0.26					GO:0030870		Cellular component		%	0.22	0.36
	GO:0004028	3-chloroallyl aldehyde dehydrogenase activity	Molecular function	2	0.002	0.03	0.26					GO:0060321		Cellular component		%	0.22	0.36
	GO:0016798	hydrolase activity, acting on glycosyl bonds	Molecular function	23	0.0235	0.03	0.26					GO:0007264		Cellular component		%	0.23	0.37
	GO:0047262	polygalacturonate 4-alpha-galacturonosyltransferase activity	Molecular function	4	0.0041	0.03	0.26					GO:0007186		Cellular component		%	0.23	0.37
	GO:0005351	sugar:proton symporter activity	Molecular function	7	0.0072	0.03	0.26					GO:0097502		Cellular component		%	0.23	0.37
	GO:0015238	drug transmembrane transporter activity	Molecular function	6	0.0061	0.04	0.26					GO:0005737	cytoplasm	Cellular component	43	0.0878	0.24	0.38
	GO:0042910	xenobiotic transporter activity	Molecular function	6	0.0061	0.04	0.26					GO:0000723		Cellular component		%	0.25	0.38
	GO:0102483	scopolin beta-glucosidase activity	Molecular function	3	0.0031	0.04	0.26					GO:0004518		Cellular component		%	0.25	0.38
	GO:0003746	translation elongation factor activity	Molecular function	7	0.0072	0.05	0.26					GO:0009832		Cellular component		%	0.25	0.38
	GO:0016615	malate dehydrogenase activity	Molecular function	3	0.0031	0.05	0.28					GO:0030955		Cellular component		%	0.25	0.38
	GO:0016763	transferase activity, transferring pentosyl groups	Molecular function	2	0.002	0.05	0.28					GO:0005576	extracellular region	Cellular component	14	0.0286	0.25	0.38
	GO:0016760	cellulose synthase (UDP-forming) activity	Molecular function	6	0.0061	0.05	0.29					GO:0006739		Cellular component		%	0.25	0.38
	GO:0005200	structural constituent of cytoskeleton	Molecular function	5	0.0051	0.06	0.3					GO:0008897		Cellular component		%	0.25	0.38
	GO:0071949	FAD binding	Molecular function	7	0.0072	0.06	0.3					GO:1902975		Cellular component		%	0.25	0.38
	GO:0008235	metalloexopeptidase activity	Molecular function	2	0.002	0.07	0.3					GO:0001927		Cellular component		%	0.25	0.38
	GO:0008061	chitin binding	Molecular function	3	0.0031	0.08	0.3					GO:0005622		Cellular component		%	0.26	0.38
	GO:0004161	dimethylallyltranstransferase activity	Molecular function	2	0.002	0.08	0.3					GO:0006310		Cellular component		%	0.28	0.4
	GO:0004337	geranyltranstransferase activity	Molecular function	2	0.002	0.08	0.3					GO:0005681	spliceosomal complex	Cellular component	3	0.0061	0.28	0.4
	GO:0102229	amylopectin maltohydrolase activity	Molecular function	2	0.002	0.08	0.3					GO:0048193		Cellular component		%	0.28	0.41
	GO:0016161	beta-amylase activity	Molecular function	2	0.002	0.08	0.3					GO:0051601		Cellular component		%	0.29	0.41
	GO:0004024	alcohol dehydrogenase activity, zinc-dependent	Molecular function	2	0.002	0.08	0.3					GO:0005092		Cellular component		%	0.29	0.41
	GO:0004521	endoribonuclease activity	Molecular function	3	0.0031	0.09	0.3					GO:0070182		Cellular component		%	0.29	0.41
	GO:0016491	oxidoreductase activity	Molecular function	85	0.0868	0.09	0.3					GO:0000725		Cellular component		%	0.29	0.41
	GO:0004367	glycerol-3-phosphate dehydrogenase [NAD+] activity	Molecular function	2	0.002	0.09	0.3					GO:0010431		Cellular component		%	0.29	0.41
	GO:0004049	anthranilate synthase activity	Molecular function	2	0.002	0.09	0.3					GO:0006517		Cellular component		%	0.29	0.41
	GO:0051903	S-(hydroxymethyl)glutathione dehydrogenase activity	Molecular function	2	0.002	0.09	0.3					GO:0006268		Cellular component		%	0.3	0.42
	GO:0001227	RNA polymerase II transcription regulatory region sequence-specific DNA binding transcription factor activity involved in negative regulation of transcription	Molecular function	3	0.0031	0.09	0.3					GO:2000012		Cellular component		%	0.32	0.43
	GO:0051753	mannan synthase activity	Molecular function	3	0.0031	0.09	0.3					GO:0010598		Cellular component		%	0.32	0.43
	GO:0003688	DNA replication origin binding	Molecular function	3	0.0031	0.09	0.3					GO:0004412		Cellular component		%	0.32	0.43
	GO:0003678	DNA helicase activity	Molecular function	4	0.0041	0.1	0.31					GO:0004450		Cellular component		%	0.32	0.43
	GO:0015369	calcium:proton antiporter activity	Molecular function	2	0.002	0.11	0.34					GO:0045548		Cellular component		%	0.32	0.43
	GO:0005313	L-glutamate transmembrane transporter activity	Molecular function	2	0.002	0.11	0.34					GO:0009800		Cellular component		%	0.32	0.43
	GO:0005102	receptor binding	Molecular function	2	0.002	0.11	0.34					GO:0005093		Cellular component		%	0.32	0.43
	GO:0070180	large ribosomal subunit rRNA binding	Molecular function	2	0.002	0.11	0.34					GO:0003774		Cellular component		%	0.34	0.44
	GO:0051536	iron-sulfur cluster binding	Molecular function	9	0.0092	0.11	0.34					GO:0016779		Cellular component		%	0.34	0.44
	GO:0009931	calcium-dependent protein serine/threonine kinase activity	Molecular function	4	0.0041	0.11	0.35					GO:0006139		Cellular component		%	0.35	0.44
	GO:0001228	RNA polymerase II transcription regulatory region sequence-specific DNA binding transcription factor activity involved in positive regulation of transcription	Molecular function	5	0.0051	0.11	0.35					GO:0010268		Cellular component		%	0.35	0.44
	GO:0004568	chitinase activity	Molecular function	6	0.0061	0.12	0.35					GO:0043141		Cellular component		%	0.36	0.44
	GO:0015189	L-lysine transmembrane transporter activity	Molecular function	2	0.002	0.13	0.35					GO:0007076		Cellular component		%	0.36	0.44
	GO:0004575	sucrose alpha-glucosidase activity	Molecular function	2	0.002	0.13	0.35					GO:0008878		Cellular component		%	0.36	0.44
	GO:0017137	Rab GTPase binding	Molecular function	4	0.0041	0.13	0.35					GO:0005657		Cellular component		%	0.36	0.44
	GO:0004683	calmodulin-dependent protein kinase activity	Molecular function	4	0.0041	0.14	0.36					GO:0009881		Cellular component		%	0.36	0.44
	GO:0001056	RNA polymerase III activity	Molecular function	3	0.0031	0.15	0.38					GO:0015629		Cellular component		%	0.37	0.45
	GO:0008194	UDP-glycosyltransferase activity	Molecular function	13	0.0133	0.15	0.38					GO:0016891		Cellular component		%	0.39	0.46
	GO:0051287	NAD binding	Molecular function	7	0.0072	0.16	0.38					GO:0008725		Cellular component		%	0.39	0.46
	GO:0008324	cation transmembrane transporter activity	Molecular function	4	0.0041	0.16	0.38					GO:0035336		Cellular component		%	0.39	0.46
	GO:0016620	oxidoreductase activity, acting on the aldehyde or oxo group of donors, NAD or NADP as acceptor	Molecular function	4	0.0041	0.16	0.38					GO:0050832		Cellular component		%	0.39	0.46
	GO:0016758	transferase activity, transferring hexosyl groups	Molecular function	13	0.0133	0.16	0.38					GO:0010411		Cellular component		%	0.39	0.46
	GO:0047429	nucleoside-triphosphate diphosphatase activity	Molecular function	2	0.002	0.16	0.38					GO:0048364		Cellular component		%	0.39	0.46
	GO:0070006	metalloaminopeptidase activity	Molecular function	2	0.002	0.16	0.38					GO:0000118		Cellular component		%	0.42	0.48
	GO:0008106	alcohol dehydrogenase (NADP+) activity	Molecular function	2	0.002	0.18	0.38					GO:0016841		Cellular component		%	0.42	0.48
	GO:0004032	alditol:NADP+ 1-oxidoreductase activity	Molecular function	2	0.002	0.18	0.38					GO:0008494		Cellular component		%	0.42	0.48
	GO:0016616	oxidoreductase activity, acting on the CH-OH group of donors, NAD or NADP as acceptor	Molecular function	10	0.0102	0.18	0.39					GO:0102965		Cellular component		%	0.42	0.48
	GO:0005507	copper ion binding	Molecular function	8	0.0082	0.18	0.39					GO:0000395		Cellular component		%	0.42	0.48
	GO:0008422	beta-glucosidase activity	Molecular function	5	0.0051	0.19	0.4					GO:0010497		Cellular component		%	0.42	0.48
	GO:0016799	hydrolase activity, hydrolyzing N-glycosyl compounds	Molecular function	2	0.002	0.19	0.41					GO:0052324		Cellular component		%	0.42	0.48
	GO:0038023	signaling receptor activity	Molecular function	3	0.0031	0.2	0.41					GO:0006102		Cellular component		%	0.42	0.48
	GO:0005506	iron ion binding	Molecular function	27	0.0276	0.2	0.41					GO:0016442		Cellular component		%	0.42	0.48
	GO:0004364	glutathione transferase activity	Molecular function	6	0.0061	0.21	0.41					GO:0005773	vacuole	Cellular component	6	0.0122	0.43	0.49
	GO:0008198	ferrous iron binding	Molecular function	2	0.002	0.21	0.41					GO:0007131		Cellular component		%	0.43	0.49
	GO:0043015	gamma-tubulin binding	Molecular function	2	0.002	0.21	0.41					GO:0000287		Cellular component		%	0.44	0.5
	GO:0016757	transferase activity, transferring glycosyl groups	Molecular function	32	0.0327	0.21	0.41					GO:2000280		Cellular component		%	0.44	0.5
	GO:0000981	sequence-specific DNA binding RNA polymerase II transcription factor activity	Molecular function	4	0.0041	0.22	0.41					GO:0004003		Cellular component		%	0.44	0.5
	GO:0043621	protein self-association	Molecular function	4	0.0041	0.22	0.41					GO:0097177		Cellular component		%	0.44	0.5
	GO:0005096	GTPase activator activity	Molecular function	5	0.0051	0.22	0.41					GO:0016818		Cellular component		%	0.44	0.5
	GO:0030060	L-malate dehydrogenase activity	Molecular function	3	0.0031	0.22	0.42					GO:0070131		Cellular component		%	0.44	0.5
	GO:0015297	antiporter activity	Molecular function	8	0.0082	0.24	0.44					GO:0035861		Cellular component		%	0.44	0.5
	GO:0004518	nuclease activity	Molecular function	4	0.0041	0.25	0.44					GO:0000027		Cellular component		%	0.47	0.51
	GO:0030955	potassium ion binding	Molecular function	2	0.002	0.25	0.44					GO:0004559		Cellular component		%	0.47	0.51
	GO:0031490	chromatin DNA binding	Molecular function	2	0.002	0.25	0.44					GO:0006013		Cellular component		%	0.47	0.51
	GO:0046872	metal ion binding	Molecular function	112	0.1144	0.26	0.44					GO:0010315		Cellular component		%	0.47	0.51
	GO:0016747	transferase activity, transferring acyl groups other than amino-acyl groups	Molecular function	12	0.0123	0.26	0.44					GO:0010436		Cellular component		%	0.47	0.51
	GO:0004553	hydrolase activity, hydrolyzing O-glycosyl compounds	Molecular function	19	0.0194	0.26	0.45					GO:0010345		Cellular component		%	0.47	0.51
	GO:0051537	2 iron, 2 sulfur cluster binding	Molecular function	5	0.0051	0.27	0.45					GO:0010329		Cellular component		%	0.47	0.51
	GO:0051119	sugar transmembrane transporter activity	Molecular function	3	0.0031	0.27	0.45					GO:0003857		Cellular component		%	0.47	0.51
	GO:0015293	symporter activity	Molecular function	3	0.0031	0.27	0.45					GO:0004743		Cellular component		%	0.47	0.51
	GO:0003697	single-stranded DNA binding	Molecular function	6	0.0061	0.28	0.45					GO:0009664		Cellular component		%	0.49	0.53
	GO:0004386	helicase activity	Molecular function	8	0.0082	0.3	0.46					GO:0009813		Cellular component		%	0.5	0.53
	GO:0009055	electron carrier activity	Molecular function	11	0.0112	0.31	0.46					GO:0008139	nuclear localization sequence binding	Molecular function	2	0.0041	0	0
	GO:0016791	phosphatase activity	Molecular function	6	0.0061	0.31	0.46					GO:0008565	protein transporter activity	Molecular function	2	0.0041	0	0
	GO:0004864	protein phosphatase inhibitor activity	Molecular function	3	0.0031	0.31	0.46					GO:0016701	oxidoreductase activity, acting on single donors with incorporation of molecular oxygen	Molecular function	2	0.0041	0	0
	GO:0015086	cadmium ion transmembrane transporter activity	Molecular function	2	0.002	0.32	0.46					GO:0004650	polygalacturonase activity	Molecular function	2	0.0041	0	0
	GO:0003824	catalytic activity	Molecular function	59	0.0603	0.33	0.47					GO:0001228	RNA polymerase II transcription regulatory region sequence-specific DNA binding transcription factor activity involved in positive regulation of transcription	Molecular function	2	0.0041	0	0
	GO:0003774	motor activity	Molecular function	2	0.002	0.34	0.47					GO:0005464	UDP-xylose transmembrane transporter activity	Molecular function	2	0.0041	0	0
	GO:0043130	ubiquitin binding	Molecular function	3	0.0031	0.34	0.47					GO:0004724	magnesium-dependent protein serine/threonine phosphatase activity	Molecular function	2	0.0041	0	0
	GO:0042803	protein homodimerization activity	Molecular function	4	0.0041	0.34	0.47					GO:0004722	protein serine/threonine phosphatase activity	Molecular function	2	0.0041	0	0
	GO:0008134	transcription factor binding	Molecular function	5	0.0051	0.34	0.47					GO:0016307	phosphatidylinositol phosphate kinase activity	Molecular function	2	0.0041	0	0
	GO:0016779	nucleotidyltransferase activity	Molecular function	5	0.0051	0.34	0.47					GO:0001002	RNA polymerase III type 1 promoter sequence-specific DNA binding	Molecular function	2	0.0041	0	0
	GO:0008080	N-acetyltransferase activity	Molecular function	3	0.0031	0.35	0.47					GO:0001003	RNA polymerase III type 2 promoter sequence-specific DNA binding	Molecular function	2	0.0041	0	0
	GO:0015250	water channel activity	Molecular function	2	0.002	0.35	0.47					GO:0000995	core RNA polymerase III binding transcription factor activity	Molecular function	2	0.0041	0	0
	GO:0004177	aminopeptidase activity	Molecular function	2	0.002	0.35	0.47					GO:0030276	clathrin binding	Molecular function	2	0.0041	0	0
	GO:0004332	fructose-bisphosphate aldolase activity	Molecular function	2	0.002	0.37	0.48					GO:0004364	glutathione transferase activity	Molecular function	2	0.0041	0	0
	GO:0080044	quercetin 7-O-glucosyltransferase activity	Molecular function	7	0.0072	0.37	0.48					GO:0043169	cation binding	Molecular function	2	0.0041	0	0
	GO:0016722	oxidoreductase activity, oxidizing metal ions	Molecular function	3	0.0031	0.38	0.48					GO:0050897	cobalt ion binding	Molecular function	2	0.0041	0	0
	GO:0080043	quercetin 3-O-glucosyltransferase activity	Molecular function	7	0.0072	0.38	0.48					GO:0043022	ribosome binding	Molecular function	2	0.0041	0	0
	GO:0042623	ATPase activity, coupled	Molecular function	2	0.002	0.39	0.48					GO:0061608	nuclear import signal receptor activity	Molecular function	3	0.0061	0	0
	GO:0004675	transmembrane receptor protein serine/threonine kinase activity	Molecular function	13	0.0133	0.4	0.49					GO:0004721	phosphoprotein phosphatase activity	Molecular function	3	0.0061	0	0
	GO:0010427	abscisic acid binding	Molecular function	2	0.002	0.41	0.49					GO:0008236	serine-type peptidase activity	Molecular function	3	0.0061	0	0
	GO:0050662	coenzyme binding	Molecular function	4	0.0041	0.41	0.49					GO:0005338	nucleotide-sugar transmembrane transporter activity	Molecular function	3	0.0061	0	0
	GO:0030145	manganese ion binding	Molecular function	4	0.0041	0.42	0.49					GO:0004499	N,N-dimethylaniline monooxygenase activity	Molecular function	3	0.0061	0	0
	GO:0016740	transferase activity	Molecular function	95	0.097	0.43	0.5					GO:0016620	oxidoreductase activity, acting on the aldehyde or oxo group of donors, NAD or NADP as acceptor	Molecular function	3	0.0061	0	0
	GO:0030246	carbohydrate binding	Molecular function	10	0.0102	0.43	0.5					GO:0015267	channel activity	Molecular function	3	0.0061	0	0
	GO:0015035	protein disulfide oxidoreductase activity	Molecular function	5	0.0051	0.43	0.5					GO:0015250	water channel activity	Molecular function	3	0.0061	0	0
	GO:0015171	amino acid transmembrane transporter activity	Molecular function	4	0.0041	0.43	0.5					GO:0003743	translation initiation factor activity	Molecular function	3	0.0061	0	0
	GO:0051787	misfolded protein binding	Molecular function	2	0.002	0.44	0.5					GO:0042623	ATPase activity, coupled	Molecular function	3	0.0061	0	0
	GO:0000287	magnesium ion binding	Molecular function	10	0.0102	0.44	0.5					GO:0051787	misfolded protein binding	Molecular function	3	0.0061	0	0
	GO:0008375	acetylglucosaminyltransferase activity	Molecular function	3	0.0031	0.46	0.51					GO:0044183	protein binding involved in protein folding	Molecular function	3	0.0061	0	0
	GO:0035091	phosphatidylinositol binding	Molecular function	2	0.002	0.46	0.51					GO:0004197	cysteine-type endopeptidase activity	Molecular function	4	0.0082	0	0
	GO:0004743	pyruvate kinase activity	Molecular function	2	0.002	0.47	0.51					GO:0008234	cysteine-type peptidase activity	Molecular function	4	0.0082	0	0
	GO:0008237	metallopeptidase activity	Molecular function	3	0.0031	0.49	0.52					GO:0005516	calmodulin binding	Molecular function	4	0.0082	0	0
												GO:0004252	serine-type endopeptidase activity	Molecular function	5	0.0102	0	0
												GO:0015297	antiporter activity	Molecular function	5	0.0102	0	0
												GO:0080043	quercetin 3-O-glucosyltransferase activity	Molecular function	5	0.0102	0	0
												GO:0080044	quercetin 7-O-glucosyltransferase activity	Molecular function	5	0.0102	0	0
												GO:0016758	transferase activity, transferring hexosyl groups	Molecular function	5	0.0102	0	0
												GO:0046983	protein dimerization activity	Molecular function	5	0.0102	0	0
												GO:0031072	heat shock protein binding	Molecular function	5	0.0102	0	0
												GO:0008194	UDP-glycosyltransferase activity	Molecular function	6	0.0122	0	0
												GO:0005509	calcium ion binding	Molecular function	10	0.0204	0	0
												GO:0051082	unfolded protein binding	Molecular function	11	0.0224	0	0
												GO:0016168	chlorophyll binding	Molecular function	6	0.0122	2.18e-05	0.00125
												GO:0016671	oxidoreductase activity, acting on a sulfur group of donors, disulfide as acceptor	Molecular function	3	0.0061	0.0099	0.13
												GO:0000386	second spliceosomal transesterification activity	Molecular function	2	0.0041	0.01	0.14
												GO:0004049	anthranilate synthase activity	Molecular function	2	0.0041	0.03	0.18
												GO:0016798	hydrolase activity, acting on glycosyl bonds	Molecular function	7	0.0143	0.03	0.2
												GO:0005459	UDP-galactose transmembrane transporter activity	Molecular function	2	0.0041	0.04	0.2
												GO:0003746	translation elongation factor activity	Molecular function	3	0.0061	0.05	0.2
												GO:0016799	hydrolase activity, hydrolyzing N-glycosyl compounds	Molecular function	2	0.0041	0.06	0.24
												GO:0031490	chromatin DNA binding	Molecular function	2	0.0041	0.08	0.26
												GO:0016491	oxidoreductase activity	Molecular function	40	0.0816	0.09	0.26
												GO:0004568	chitinase activity	Molecular function	2	0.0041	0.12	0.29
												GO:0051287	NAD binding	Molecular function	4	0.0082	0.16	0.33
												GO:0015035	protein disulfide oxidoreductase activity	Molecular function	4	0.0082	0.17	0.33
												GO:0008308	voltage-gated anion channel activity	Molecular function	2	0.0041	0.18	0.33
												GO:0005507	copper ion binding	Molecular function	2	0.0041	0.18	0.34
												GO:0008422	beta-glucosidase activity	Molecular function	2	0.0041	0.19	0.34
												GO:0005506	iron ion binding	Molecular function	9	0.0184	0.2	0.35
												GO:0016757	transferase activity, transferring glycosyl groups	Molecular function	13	0.0265	0.21	0.36
												GO:0051537	2 iron, 2 sulfur cluster binding	Molecular function	3	0.0061	0.25	0.38
												GO:0046872	metal ion binding	Molecular function	50	0.102	0.26	0.39
												GO:0016747	transferase activity, transferring acyl groups other than amino-acyl groups	Molecular function	2	0.0041	0.26	0.39
												GO:0004553	hydrolase activity, hydrolyzing O-glycosyl compounds	Molecular function	6	0.0122	0.26	0.39
												GO:0008378	galactosyltransferase activity	Molecular function	2	0.0041	0.28	0.41
												GO:0042802	identical protein binding	Molecular function	2	0.0041	0.3	0.42
												GO:0016791	phosphatase activity	Molecular function	3	0.0061	0.31	0.42
												GO:0003824	catalytic activity	Molecular function	22	0.0449	0.33	0.44
												GO:0043621	protein self-association	Molecular function	2	0.0041	0.34	0.44
												GO:0043130	ubiquitin binding	Molecular function	2	0.0041	0.34	0.44
												GO:0004675	transmembrane receptor protein serine/threonine kinase activity	Molecular function	6	0.0122	0.4	0.47
												GO:0030145	manganese ion binding	Molecular function	7	0.0143	0.42	0.48
												GO:0016740	transferase activity	Molecular function	29	0.0592	0.43	0.49
												GO:0030246	carbohydrate binding	Molecular function	5	0.0102	0.43	0.49

## Sheet: Supplementary Table S4
Supplementary Table S4: List of primers used for DEGs validation in Nidhi and Panvel1.
RAP ID	Primer Name	Primer Sequence
Os03g0161200	OsSultr3F	GCCAAGGTTCTTCTGGGTAT
	OsSultr3R	CCCTTCTTCAGGTAACCAATCA
Os03g0131900	SRP43F	AACTCCAGCCCTTTCCATCACC
	SRP43R	TGGGTTTCTTGGGTTGGTCTGG
Os04g0509600	AMT1;1F	GGTTCGACTACGACTTCTTCC
	AMT1;1R	AAGGCGGAGTAGATGAGGTA
Os06g0298200	OsBBX19F	GGTCATAAGAGGCAGACCATAAA
	OsBBX19R	GCTCAGGAGCTACATTAGGAATATC
Os01g0971800	OsPCL1F	ACGACCAGGTTCCTTCTCCTTACC
	OsPCL1R	ATAGGCGGCGTTGTTGTAGGAGTG
Os03g0414900	BGL1F	TGCGGCGACATCAACAA
	BGL1R	TCGAACAGATCAGAGCTAGAGT
Os07g0558400	OsCP29F	TTCTCGATCTCGACGCTGATCTGG
	OsCP29R	TGCGCTGGAACTCAATGTAGCC
Os02g0770800	NRF	TGGCTCATCGACGAACTTGGAATG
	NRR	GTCCCTCCTCTGCCATTTCTTGTC
Os01g0357100	NiRF	CATTCCAGCAGATGTGGATTGCC
	NiRR	TTTCCTGTGCACAATGGATGGG

## Sheet: Supplementary Table S5
Supplementary Table S5: List of transporters differentially-responsive to nitrate in Nidhi															Supplementary Table S5: List of transporters differentially-responsive to nitrate in Panvel
RAP ID _Nidhi nitrate	Geomean	p_vales	Gene Name	Traits	Reference				Transporters' family found in Nidhi nitrate	Number of genes					RAP ID_Panvel nitrate	Geomean	p_vales	Gene Name	traits	Reference			Transporters' family	Number of genes
Os01g0557500	-2.06852	0.037576	OsCAX1a, CAX1a, CAX1, OsCAX1, OsNCX2, OsNCX2.1, OsNCX2.2, NCX2, OsVCAX1a	NUE	Kumari, S., Sharma, N. and Raghuram, N., 2021. Meta-Analysis of Yield-Related and N-Responsive Genes Reveals Chromosomal Hotspots, Key Processes and Candidate Genes for Nitrogen-Use Efficiency in Rice. Frontiers in Plant Science, 12.				MFS	14					Os03g0170900	0.00015832	3.64412	OsSUT1	NUE	Kumari, S., Sharma, N. and Raghuram, N., 2021. Meta-Analysis of Yield-Related and N-Responsive Genes Reveals Chromosomal Hotspots, Key Processes and Candidate Genes for Nitrogen-Use Efficiency in Rice. Frontiers in Plant Science, 12.			DMT	4
Os01g0678500	1.07762	0.00702172	OsTPC1, Tpc1, OsCC1, OsCL1 pore	NUE	Kumari, S., Sharma, N. and Raghuram, N., 2021. Meta-Analysis of Yield-Related and N-Responsive Genes Reveals Chromosomal Hotspots, Key Processes and Candidate Genes for Nitrogen-Use Efficiency in Rice. Frontiers in Plant Science, 12.				MOP	5					Os07g0603800	0.0233609	2.03504	NPF7.1	NUE	Kumari, S., Sharma, N. and Raghuram, N., 2021. Meta-Analysis of Yield-Related and N-Responsive Genes Reveals Chromosomal Hotspots, Key Processes and Candidate Genes for Nitrogen-Use Efficiency in Rice. Frontiers in Plant Science, 12.			MIP	3
Os01g0869200	-1.99885	0.0125323	OsMGT1, OsMRS2-2, MGT1, MRS2-2	NUE	Kumari, S., Sharma, N. and Raghuram, N., 2021. Meta-Analysis of Yield-Related and N-Responsive Genes Reveals Chromosomal Hotspots, Key Processes and Candidate Genes for Nitrogen-Use Efficiency in Rice. Frontiers in Plant Science, 12.				AAAP	4					Os10g0547500	0.019138	1.99554	Lsi3	NUE	Kumari, S., Sharma, N. and Raghuram, N., 2021. Meta-Analysis of Yield-Related and N-Responsive Genes Reveals Chromosomal Hotspots, Key Processes and Candidate Genes for Nitrogen-Use Efficiency in Rice. Frontiers in Plant Science, 12.			DASS	3
Os02g0650300	-1.70491	0.0125184	OsYSL15, OsYs7	NUE	Kumari, S., Sharma, N. and Raghuram, N., 2021. Meta-Analysis of Yield-Related and N-Responsive Genes Reveals Chromosomal Hotspots, Key Processes and Candidate Genes for Nitrogen-Use Efficiency in Rice. Frontiers in Plant Science, 12.				APC	4					Os02g0629200	-1.25856	0.0104714	OsPIP2;2, PIP2-2, OsPIP2-3	drought-tolerant responses	Bai, J., Wang, X., Yao, X., Chen, X., Lu, K., Hu, Y., Wang, Z., Mu, Y., Zhang, L. and Dong, H., 2021. Rice aquaporin OsPIP2; 2 is a water‐transporting facilitator in relevance to drought‐tolerant responses. Plant direct, 5(8), p.e338.			POT	2
Os03g0218400	-3.01953	0.0252584	OsMST4	NUE	Kumari, S., Sharma, N. and Raghuram, N., 2021. Meta-Analysis of Yield-Related and N-Responsive Genes Reveals Chromosomal Hotspots, Key Processes and Candidate Genes for Nitrogen-Use Efficiency in Rice. Frontiers in Plant Science, 12.				Amt	4					Os10g0206800	1.39154	0.0489374	OsFRDL2	involved in the Al-induced secretion of citrate	Yokosho K, Yamaji N, Fujii-Kashino M, Ma JF. Functional Analysis of a MATE Gene OsFRDL2 Revealed its Involvement in Al-Induced Secretion of Citrate, but a Lower Contribution to Al Tolerance in Rice. Plant Cell Physiol. 2016 May;57(5):976-85. doi: 10.1093/pcp/pcw026. Epub 2016 Feb 12. PMID: 26872836.			TDT	2
Os04g0401700	-1.72243	0.0193243	OsHAK1, HAK1	NUE	Kumari, S., Sharma, N. and Raghuram, N., 2021. Meta-Analysis of Yield-Related and N-Responsive Genes Reveals Chromosomal Hotspots, Key Processes and Candidate Genes for Nitrogen-Use Efficiency in Rice. Frontiers in Plant Science, 12.				Metal Transporter	4					Os01g0972200	1.37615	0.0147918	OsZIP1	limiting excess zinc, copper and cadmium accumulation in rice	Liu, X.S., Feng, S.J., Zhang, B.Q. et al. OsZIP1 functions as a metal efflux transporter limiting excess zinc, copper and cadmium accumulation in rice. BMC Plant Biol 19, 283 (2019). https://doi.org/10.1186/s12870-019-1899-3			AAAP	1
Os04g0509600	-4.17969	0.0425226	OsAMT1;1, OsAMT1:1, OsAMT1, AMT1-1, AMT1, OsAMT1p, OsAMT1-1, Osamt1-1, \OsAMT1, 1\", OsAMT1.1, FCO12"	NUE	Kumari, S., Sharma, N. and Raghuram, N., 2021. Meta-Analysis of Yield-Related and N-Responsive Genes Reveals Chromosomal Hotspots, Key Processes and Candidate Genes for Nitrogen-Use Efficiency in Rice. Frontiers in Plant Science, 12.				POT	4					Os12g0181600	1.02582	0.0499624	OsAAP11B, AAP11B, OsAAP15, AAP15	OsAAP15 might participate in the uptake and long-distance transport of amino acid	Jin, X., Feng, B., Xu, Z. et al. TaAAP6-3B, a regulator of grain protein content selected during wheat improvement. BMC Plant Biol 18, 71 (2018). https://doi.org/10.1186/s12870-018-1280-y			ABC	1
Os04g0542800	-1.91733	0.043353	, Os-YSL16, OsYs14	NUE	Kumari, S., Sharma, N. and Raghuram, N., 2021. Meta-Analysis of Yield-Related and N-Responsive Genes Reveals Chromosomal Hotspots, Key Processes and Candidate Genes for Nitrogen-Use Efficiency in Rice. Frontiers in Plant Science, 12.				ABC	3					Os04g0574700	-1.20471	0.0282949	OsSLAC1	photosynthesis	Kusumi K, Hirotsuka S, Kumamaru T, Iba K. Increased leaf photosynthesis caused by elevated stomatal conductance in a rice mutant deficient in SLAC1, a guard cell anion channel protein. J Exp Bot. 2012 Sep;63(15):5635-44. doi: 10.1093/jxb/ers216. Epub 2012 Aug 21. PMID: 22915747; PMCID: PMC3444276.			ClC	1
Os05g0554000	1.23504	0.0147023	OsMATE2	NUE	Kumari, S., Sharma, N. and Raghuram, N., 2021. Meta-Analysis of Yield-Related and N-Responsive Genes Reveals Chromosomal Hotspots, Key Processes and Candidate Genes for Nitrogen-Use Efficiency in Rice. Frontiers in Plant Science, 12.				OPT	3					Os02g0724500	1.43379	0.0269407	OsSTA72	pollen germination and anther dehiscence	Ling S, Chen C, Wang Y, Sun X, Lu Z, Ouyang Y, Yao J. The mature anther-preferentially expressed genes are associated with pollen fertility, pollen germination and anther dehiscence in rice. BMC Genomics. 2015 Feb 19;16(1):101. doi: 10.1186/s12864-015-1305-y. PMID: 25765586; PMCID: PMC4340671.			GIC	1
Os03g0838400	-1.70366	0.00370202	AMT3;2, OsAMT3;2, OsAMT3.2	Expressed in shoots and roots	Su-Mei, L., Bao-Zhen, L.I. and Wei-Ming, S.H.I., 2012. Expression patterns of nine ammonium transporters in rice in response to N status. Pedosphere, 22(6), pp.860-869.				VIC	3					Os04g0521100	-1.49483	0.0164251	OsPIP2;3, PIP2-3, OsPIP2-2	resistance to water deficit	Sun, J.Y., Liu, X.S., Khan, I.U., Wu, X.C. and Yang, Z.M., 2021. OsPIP2; 3 as an aquaporin contributes to rice resistance to water deficit but not to salt stress. Environmental and Experimental Botany, 183, p.104342.			GPH	1
Os05g0468700	-1.79763	0.0226527	OsAMT2;1, AMT2-1, OsAMT2.1	Expressed in shoots	Su-Mei, L., Bao-Zhen, L.I. and Wei-Ming, S.H.I., 2012. Expression patterns of nine ammonium transporters in rice in response to N status. Pedosphere, 22(6), pp.860-869.				KUP	3					Os02g0689900	-1.55914	0.0166422	OsNRT1.5A	Role in Cd transport	Liu, A., Zhou, Z., Yi, Y. et al. Transcriptome analysis reveals the roles of stem nodes in cadmium transport to rice grain. BMC Genomics 21, 127 (2020). https://doi.org/10.1186/s12864-020-6474-7			MC	1
Os02g0550800	-1.94643	0.0281558	OsAMT3;3, AMT3;3, OsAMT3.3	Expressed in shoots and roots	Su-Mei, L., Bao-Zhen, L.I. and Wei-Ming, S.H.I., 2012. Expression patterns of nine ammonium transporters in rice in response to N status. Pedosphere, 22(6), pp.860-869.				ATPase	2					Os09g0541000	1.04588	0.0504692	OsPIP2;7	tolerance to boron toxicity	Kumar K, Mosa KA, Chhikara S, Musante C, White JC, Dhankher OP. Two rice plasma membrane intrinsic proteins, OsPIP2;4 and OsPIP2;7, are involved in transport and providing tolerance to boron toxicity. Planta. 2014 Jan;239(1):187-98. doi: 10.1007/s00425-013-1969-y. Epub 2013 Oct 20. PMID: 24142111.			MFS	1
Os01g0782800	-1.3873	0.0356242	OsCNGC1, OsCNGC15, CNGC15	pathogenic and abiotic stresses	Nawaz, Z., Kakar, K.U., Saand, M.A. et al. Cyclic nucleotide-gated ion channel gene family in rice, identification, characterization and experimental analysis of expression response to plant hormones, biotic and abiotic stresses. BMC Genomics 15, 853 (2014). https://doi.org/10.1186/1471-2164-15-853				MIP	2					Os07g0288700	-1.29277	0.0405075	OsABCG17	Novel				MOP	1
Os08g0562800	-1.31551	0.0330065	OsMATE34	Anthocyanin transporter	Mackon E, Ma Y, Jeazet Dongho Epse Mackon GC, Usman B, Zhao Y, Li Q, Liu P. Computational and Transcriptomic Analysis Unraveled OsMATE34 as a Putative Anthocyanin Transporter in Black Rice (Oryza sativa L.) Caryopsis. Genes (Basel). 2021 Apr 16;12(4):583. doi: 10.3390/genes12040583. PMID: 33923742; PMCID: PMC8073145.				MC	2					Os09g0431200	-1.03856	0.0186401	OsGLR1.1, GLR1.1, OsGLR1.2, GLR1.2	Novel				MPT	1
Os01g0770700	-2.54056	0.0144775	COPT1, OsCOPT1	Cu homeostasis	Yuan, M., Li, X., Xiao, J. et al. Molecular and functional analyses of COPT/Ctr-type copper transporter-like gene family in rice. BMC Plant Biol 11, 69 (2011). https://doi.org/10.1186/1471-2229-11-69				DASS	2					Os03g0161200	-1.20068	0.0348946	OsSultr3;2, OsSul3;2	Novel				NCS2	1
Os01g0356400	-1.20099	0.0243528	OsABCC8, OsMRP8a, OsMRP8a, OsMRP8	Glyphosate Susceptibility	Pan, L., Yu, Q., Wang, J., Han, H., Mao, L., Nyporko, A., Maguza, A., Fan, L., Bai, L. and Powles, S., 2021. An ABCC-type transporter endowing glyphosate resistance in plants. Proceedings of the National Academy of Sciences, 118(16).				AE	1					Os01g0247700	-1.24036	0.0489213	SLAC	Novel				SulP	1
Os04g0452700	-1.3219	0.0394456	OsMST1	involved in accumulating monosaccharides required for cell-wall synthesis at the stage of cell-thickening	Toyofuku, K., Takeda, T., Yamaguchi, J. and Kasahara, M., 2003. Characterization and expression of rice monosaccharide transporter genes, OsMST1–3. In Advances in Rice Genetics: (In 2 Parts) (pp. 409-411).				CaCA	1					Os08g0300300	1.05923	0.00293548	OsCBSCLC6, OsCBSCLC6a, OsCBSCLC6b	Novel				ZIP	1
Os02g0116300	1.43553	0.0431724	OsYSL7, OsYs4	might contribute to the process of metal transport to distant sinks, such as seeds	Narayanan, N.N., Vasconcelos, M.W. and Grusak, M.A., 2007. Expression profiling of Oryza sativa metal homeostasis genes in different rice cultivars using a cDNA macroarray. Plant physiology and Biochemistry, 45(5), pp.277-286.				DMT	1					Os08g0503700	-1.88848	0.0199672	Sodium/sulphate symporter family protein	Novel				KUP	1
Os07g0108800	-1.33886	0.0322937	TPKb, OsTPKb	osmotic and drought tolerance to rice	Ahmad I, Devonshire J, Mohamed R, Schultze M, Maathuis FJ. Overexpression of the potassium channel TPKb in small vacuoles confers osmotic and drought tolerance to rice. New Phytol. 2016 Feb;209(3):1040-8. doi: 10.1111/nph.13708. Epub 2015 Oct 16. PMID: 26474307.				FBT	1					Os05g0494500	-1.15603	0.0485552	Protein of unknown function DUF250 domain containing protein	Novel
Os02g0101000	1.18009	0.00267483	OsATL11, OsAux/LAX1, OSLAX1	Rice auxin influx carrier OsAUX1 facilitates root hair elongation in response to low external phosphate	Giri, J., Bhosale, R., Huang, G. et al. Rice auxin influx carrier OsAUX1 facilitates root hair elongation in response to low external phosphate. Nat Commun 9, 1408 (2018). https://doi.org/10.1038/s41467-018-03850-4				GIC	1					Os10g0479700	1.02538	0.042364	Protein of unknown function DUF250 domain containing protein.	Novel
Os10g0580400	-1.45155	0.0181929	OsDUR3	rice yield under nitrogen-deficient and field conditions.	Beier, M.P., Fujita, T., Sasaki, K., Kanno, K., Ohashi, M., Tamura, W., Konishi, N., Saito, M., Imagawa, F., Ishiyama, K. and Miyao, A., 2019. The urea transporter DUR3 contributes to rice production under nitrogen‐deficient and field conditions. Physiologia plantarum, 167(1), pp.75-89.				NCS2	1					Os12g0154000	-1.12109	0.0276544	Protein of unknown function DUF250 domain containing protein	Novel
Os10g0492600	-1.92816	0.0103524	OsTIP3;1, TIP3-1, TIP3.1, TIP3, OsEnS-139	roles in developing grains	Hayashi H, Ishikawa-Sakurai J, Murai-Hatano M, Ahamed A, Uemura M. Aquaporins in developing rice grains. Biosci Biotechnol Biochem. 2015;79(9):1422-9. doi: 10.1080/09168451.2015.1032882. Epub 2015 Apr 17. PMID: 25884499.				SSS	1					Os10g0573700	-1.63759	0.0192029	Similar to Mitochondrial carnitine/acylcarnitine carrier-like protein (A BOUT DE SOUFFLE) (Carnitine/acylcarnitine translocase-like protein) (CAC-like protein).	Novel
Os06g0336200	1.23867	0.0107829	OsTIP2;2, TIP2-2	salt and osmotic stress	Chu, T.T.H., Hoang, T.G., Trinh, D.C. et al. Sub-cellular markers highlight intracellular dynamics of membrane proteins in response to abiotic treatments in rice. Rice 11, 23 (2018). https://doi.org/10.1186/s12284-018-0209-2										Os02g0667500	1.45441	0.0447315	Similar to tetracycline transporter protein.	Novel
Os01g0882800	1.0681	0.01306	OsAAP11E, AAP11E, OsAAP8, AAP8	Salt sterss	Zhao, H., Ma, H., Yu, L., Wang, X. and Zhao, J., 2012. Genome-wide survey and expression analysis of amino acid transporter gene family in rice (Oryza sativa L.). PloS one, 7(11), p.e49210.										Os03g0415500	1.3612	0.000171732	Mitochondrial import inner membrane translocase, subunit Tim17/22 family protein.	Novel
Os08g0466200	-3.53984	0.00320145	OsHAK4	Salt tolerance	Wang, Z., Hong, Y., Zhu, G., Li, Y., Niu, Q., Yao, J., Hua, K., Bai, J., Zhu, Y., Shi, H. and Huang, S., 2020. Loss of salt tolerance during tomato domestication conferred by variation in a Na+/K+ transporter. The EMBO journal, 39(10), p.e103256.										Os12g0583900	1.7901	0.0063868	Similar to PDE135 (PIGMENT DEFECTIVE EMBRYO 135); transmembrane transporter.	Novel
Os07g0232800	-2.66586	0.0329505	OsZIP8, OsZIP1	Zink homeostasis	Hongmei Cai, Sheng Huang, Jing Che, Naoki Yamaji, Jian Feng Ma, The tonoplast-localized transporter OsHMA3 plays an important role in maintaining Zn homeostasis in rice, Journal of Experimental Botany, Volume 70, Issue 10, 1 May 2019, Pages 2717–2725, https://doi.org/10.1093/jxb/erz091										Os12g0515400	-1.03507	0.0169965	Divalent Anion:Na+ Symporter (DASS) Family	Novel
Os04g0555300	-2.62104	0.0314901	FCO11	Novel											Os03g0575200	-1.70322	0.0278233	K+ Uptake Permease (KUP) Family	Novel
Os03g0157400	-2.21621	0.0443209	OsABCG4	Novel
Os01g0945300	-1.29406	0.0470011	OsBAT4	Novel
Os04g0435100	-1.436	0.0042015	OsBAT7	Novel
Os01g0175600	-2.75772	0.0460492	OsBOR3	Novel
Os03g0641200	-1.15498	0.0503333	OsCAT3	Novel
Os09g0431100	-2.60179	0.0210245	OsGLR1.3, GLR1.3, OsGLR1.1, GLR1.1	Novel
Os03g0375300	-3.41509	0.0422277	OsLAT3	Novel
Os04g0562100	-1.91259	0.0442809	OsLHT7, LHT7, OsLHT5, LHT5	Novel
Os12g0639100	-1.03259	0.0438353	OsMFS8	Novel
Os01g0130000	-1.114	0.0224184	OsMTP9, MTP9	Novel
Os03g0644400	-1.051	0.00106219	OsProT, ProT, OsProT2, ProT2	Novel
Os09g0467400	-2.08145	0.0500275	OsPUP3	Novel
Os01g0643300	1.53395	0.013535	PIN3A, OsPIN3a, OsPIN3t, OsPIN10a, OsPIN3	Novel
Os09g0484900	-1.61619	0.0227728	Sodium/sulphate symporter family protein	Novel
Os07g0425000	-2.12996	0.0211594	Biopterin transport-related protein BT1 family protein.	Novel
Os01g0834200	1.33293	0.048981	Similar to T-cell immune regulator 1 transcript variant 3	Novel
Os03g0197100	-1.07711	0.0253931	Similar to Sugar transporter protein.	Novel
Os03g0800000	-2.09348	0.0502383	Similar to Nitrate and chloride transporter.	Novel
Os04g0631100	-1.64068	0.0414519	Similar to H0105C05.5 protein.	Novel
Os09g0268300	-1.02359	0.00914077	Similar to Hexose carrier. (Os09t0268300-01);Similar to Monosaccharide transporter.	Novel
Os09g0371000	-1.7399	0.012564	Major facilitator superfamily protein	Novel
Os09g0416200	-2.13113	0.0227677	Similar to Glucose transporter (Fragment	Novel
Os09g0556400	-1.14377	0.00811761	Similar to PHT4;5; inorganic phosphate transmembrane transporter.	Novel
Os10g0519600	1.27356	0.011465	Protein of unknown function DUF791 family protein.	Novel
Os12g0512100	-2.84328	0.0243181	Sugar/inositol transporter domain containing protein.	Novel
Os12g0514000	-1.59202	0.0352768	Similar to Sorbitol transporter.	Novel
Os01g0571000	1.43574	0.0412708	Mitochondrial carrier protein domain containing protein.	Novel
Os01g0978000	1.46666	0.016373	Similar to Uncoupling protein.	Novel
Os06g0707100	1.01636	0.0480349	Multi antimicrobial extrusion protein MatE family protein	Novel
Os07g0502200	-2.85836	0.00379107	Multi antimicrobial extrusion protein MatE family protein	Novel
Os10g0345100	-1.70519	0.0454832	Multi antimicrobial extrusion protein MatE family protein.	Novel
Os05g0332600	-1.23579	0.0323669	Xanthine/uracil/vitamin C permease family protein.	Novel
Os01g0871800	1.02962	0.0112784	TGF-beta receptor, type I/II extracellular region family protein.	Novel
Os01g0872600	1.41062	0.00612049	PTR	Novel
Os08g0527700	-1.14945	0.0480678	PTR	Novel
Os10g0579800	-1.13334	0.0225446	PTR	Novel
Os08g0379200	-1.03359	0.0338193	ATPase, P-type, K/Mg/Cd/Cu/Zn/Na/Ca/Na/H-transporter family protein.	Novel
Os12g0515400	-1.35845	0.0310443	Divalent Anion:Na+ Symporter (DASS) Family	Novel
Os03g0575200	-2.06368	0.0500518	K+ Uptake Permease (KUP) Family	Novel

## Sheet: Supplementary Table S6
Supplementary Table S6: List of nitrate-responsive transcription factors in Nidhi													Supplementary Table S6: List of nitrate-responsive transcription factors in Panvel
RAP ID	TF Family	Geomean	Gene name	Trait	Reference			TF	TFs_Nidhi nitrate				Gene ID	Geomean	Gene Name	Trait	Reference					TF	TFs_Panvel nitrate
Os01g0917400	C3H Zinc finger	-1.32237	C3H12	Bacterial blight disease	Deng, H., Liu, H., Li, X., Xiao, J. and Wang, S., 2012. A CCCH-type zinc finger nucleic acid-binding protein quantitatively confers resistance against rice bacterial blight disease. Plant Physiology, 158(2), pp.876-889.			WRKY	4				Os10g0575600	-1.1984	Roc3(t)	ABA induced stomatal closure and drought response	Liu, H., Shen, J., Yuan, C., Lu, D., Acharya, B.R., Wang, M., Chen, D. and Zhang, W., 2021. The Cyclophilin ROC3 Regulates ABA-Induced Stomatal Closure and the Drought Stress Response of Arabidopsis thaliana. Frontiers in plant science, 12.					AP2	8
Os12g0616400	TCP	1.56707	OsPCF8	Cold tolerance	Wang, S.T., Sun, X.L., Hoshino, Y., Yu, Y., Jia, B., Sun, Z.W., Sun, M.Z., Duan, X.B. and Zhu, Y.M., 2014. MicroRNA319 positively regulates cold tolerance by targeting OsPCF6 and OsTCP21 in rice (Oryza sativa L.). PloS one, 9(3), p.e91357.			ARF	3				Os01g0313300	1.30624	OsERF#068	Anoxia	Lasanthi-Kudahettige, R., Magneschi, L., Loreti, E., Gonzali, S., Licausi, F., Novi, G., Beretta, O., Vitulli, F., Alpi, A. and Perata, P., 2007. Transcript profiling of the anoxic rice coleoptile. Plant physiology, 144(1), pp.218-231.					bHLH	4
Os03g0785800	TCP	1.26313	OsPCF6	Cold tolerance	Wang, S.T., Sun, X.L., Hoshino, Y., Yu, Y., Jia, B., Sun, Z.W., Sun, M.Z., Duan, X.B. and Zhu, Y.M., 2014. MicroRNA319 positively regulates cold tolerance by targeting OsPCF6 and OsTCP21 in rice (Oryza sativa L.). PloS one, 9(3), p.e91357.			bHLH	3				Os09g0572000	1.10963	OsERF#087	Balance between JA/ET and SA signaling in plants under environmental stress.	Yamamoto T, Yoshida Y, Nakajima K, Tominaga M, Gyohda A, Suzuki H, Okamoto T, Nishimura T, Yokotani N, Minami E, Nishizawa Y, Miyamoto K, Yamane H, Okada K, Koshiba T. Expression of RSOsPR10 in rice roots is antagonistically regulated by jasmonate/ethylene and salicylic acid via the activator OsERF87 and the repressor OsWRKY76, respectively. Plant Direct. 2018 Mar 30;2(3):e00049. doi: 10.1002/pld…					Myb/SANT; G2-like	4
Os06g0571800	GATA	-1.79757	OsGATA16	Cold tolerance	Zhang, H., Wu, T., Li, Z., Huang, K., Kim, N.E., Ma, Z., Kwon, S.W., Jiang, W. and Du, X., 2021. OsGATA16, a GATA Transcription Factor, Confers Cold Tolerance by Repressing OsWRKY45–1 at the Seedling Stage in Rice. Rice, 14(1), pp.1-15.			C2H2	3				Os05g0233100	1.38296	OsWRKY82	Biotic and abiotic stress	Peng, X.X., TANG, X.K., ZHOU, P.L., HU, Y.J., DENG, X.B., Yan, H.E. and WANG, H.H., 2011. Isolation and expression patterns of rice WRKY82 transcription factor gene responsive to both biotic and abiotic stresses. Agricultural Sciences in China, 10(6), pp.893-901.					Homeodomain; HD-ZIP	3
Os04g0287400	WRKY	-1.09423	OsWRKY51	Defence	Hwang, S.H., Kwon, S.I., Jang, J.Y., Fang, I.L., Lee, H., Choi, C., Park, S., Ahn, I., Bae, S.C. and Hwang, D.J., 2016. OsWRKY51, a rice transcription factor, functions as a positive regulator in defense response against Xanthomonas oryzae pv. oryzae. Plant cell reports, 35(9), pp.1975-1985.			Myb/SANT	3				Os06g0348800	-2.13573	OsGLK1	Chloroplast development	Nakamura, H., Muramatsu, M., Hakata, M., Ueno, O., Nagamura, Y., Hirochika, H., Takano, M., & Ichikawa, H. (2009). Ectopic overexpression of the transcription factor OsGLK1 induces chloroplast development in non-green rice cells. Plant & cell physiology, 50(11), 1933–1949. https://doi.org/10.1093/pcp/pcp138					HSF	2
Os01g0186000	WRKY	-1.49175	OsWRKY10	Defence	Choi, N., Im, J.H., Lee, E., Lee, J., Choi, C., Park, S.R. and Hwang, D.J., 2020. WRKY10 transcriptional regulatory cascades in rice are involved in basal defense and Xa1-mediated resistance. Journal of experimental botany, 71(12), pp.3735-3748.			TCP	3				Os09g0474000	-1.1991	OsbZIP73	Cold	Liu, C., Ou, S., Mao, B. et al. Early selection of bZIP73 facilitated adaptation of japonica rice to cold climates. Nat Commun 9, 3302 (2018). https://doi.org/10.1038/s41467-018-05753-w					bZIP	1
Os02g0265200	WRKY	-1.22941	OsWRKY39	Drought	Xixu, P.E.N.G., Ting, X.I.A.O., Jiao, M.E.N.G., Zong, T.A.O., Dinggang, Z.H.O.U., Xinke, T.A.N.G. and Haihua, W.A.N.G., 2020. Differential expression of Rice Valine-Qlutamine gene family in response to nitric oxide and regulatory circuit of OsVQ7 and OsWRKY24. Rice Science, 27(1), pp.10-20.			AP2	3				Os01g0797600	1.23397	AP37	Grain yield under drought stress	Kim, Y.S. and Kim, J.K., 2009. Rice transcription factor AP37 involved in grain yield increase under drought stress. Plant signaling & behavior, 4(8), pp.735-736.					NAC; NAM	1
Os12g0583700	C2H2	1.11175	ZFP252	Drought tolerance	Xu DQ, Huang J, Guo SQ, Yang X, Bao YM, Tang HJ, Zhang HS. Overexpression of a TFIIIA-type zinc finger protein gene ZFP252 enhances drought and salt tolerance in rice (Oryza sativa L.). FEBS Lett. 2008 Apr 2;582(7):1037-43. doi: 10.1016/j.febslet.2008.02.052. Epub 2008 Mar 4. PMID: 18325341.			bZIP	2				Os04g0568700	-3.11406	HSfB2a	Heat stress	Maheendran, R., Soundarrajan, V., Boopathi, N.M., Gnanam, R., Geethalakshmi, V. and Meenakshisundaram, P., 2020. Differential gene expression studies on HsfA4d, HsfB2a and ClpD1/HSP100 during heat stress in the rice varieties N22 and Co51. Electronic Journal of Plant Breeding, 11(04), pp.1165-1171.					WRKY	1
Os07g0644100	bZIP	-1.15478	OsbZIP60	ER stress	Oono, Y., Wakasa, Y., Hirose, S., Yang, L., Sakuta, C. and Takaiwa, F., 2010. Analysis of ER stress in developing rice endosperm accumulating β‐amyloid peptide. Plant Biotechnology Journal, 8(6), pp.691-718.			NAC; NAM	2				Os03g0183300	2.35729	OsERF#064	Hormone signaling	Chen, X. L., Xie, X., Wu, L., Liu, C., Zeng, L., Zhou, X., Luo, F., Wang, G. L., & Liu, W. (2018). Proteomic Analysis of Ubiquitinated Proteins in Rice (Oryza sativa) After Treatment With Pathogen-Associated Molecular Pattern (PAMP) Elicitors. Frontiers in plant science, 9, 1064. https://doi.org/10.3389/fpls.2018.01064					MIKC	1
Os01g0658900	bZIP	-1.06951	OsBZ8	in the regulation of transcription by ABA in rice	Nakagawa, H., Ohmiya, K. and Hattori, T., 1996. A rice bZIP protein, designated OSBZ8, is rapidly induced by abscisic acid. The Plant Journal, 9(2), pp.217-227.			C3H Zinc finger	1				Os12g0515500	1.29203	OsC3H67	Molecular response to drought at the early stage of grain filling	Liang, Y., Tabien, R.E., Tarpley, L., Mohammed, A.R. and Septiningsih, E.M., 2021. Transcriptome profiling of two rice genotypes under mild field drought stress during grain-filling stage. AoB Plants, 13(4), p.plab043.					G2-like	1
Os03g0639300	bHLH	-1.07734	OsPIL12	involved in the leaf senescence cascade	Piao, W., Kim, E.Y., Han, S.H., Sakuraba, Y. and Paek, N.C., 2015. Rice phytochrome B (OsPhyB) negatively regulates dark-and starvation-induced leaf senescence. Plants, 4(3), pp.644-663.			E2F	1				Os02g0603600	1.04787	OsbHLH110	Novel						C3H Zinc finger	1
Os04g0649400	WOX	-1.49665	OsWOX4	Leaf development	Yasui, Y., Ohmori, Y., Takebayashi, Y., Sakakibara, H. and Hirano, H.Y., 2018. WUSCHEL-RELATED HOMEOBOX4 acts as a key regulator in early leaf development in rice. PLoS genetics, 14(4), p.e1007365.			ERF	1				Os08g0524800	1.1091	OsbHLH091	Novel
Os01g0871200	C2H2	-1.81826	OsbHLH033	Novel				G2-like	1				Os09g0501600	0.99953	OsbHLH092	Novel
Os12g0613700	B3; ARF	2.15448	OsARF6b	Novel				GATA	1				Os11g0128500	1.35867	Similar to Myb factor	Novel
Os02g0537500	E2F	1.0331	E2F1	Novel				HSF	1				Os05g0497300	1.47833	AP2	Novel
Os06g0609500	Myb/SANT	1.22756	Homeodomain-like containing protein.	Novel				MADF	1				Os06g0698200	1.71466	HD-ZIP	Novel
Os07g0183700	ARF	-1.16582	B3 domain-containing protein	Novel				MADS box; MIKC	1				Os01g0971800	4.27049	OsPCL1	NUE	Kumari, S., Sharma, N. and Raghuram, N., 2021. Meta-Analysis of Yield-Related and N-Responsive Genes Reveals Chromosomal Hotspots, Key Processes and Candidate Genes for Nitrogen-Use Efficiency in Rice. Frontiers in Plant Science, 12.
Os08g0437300	Myb/SANT	-1.40164	Similar to Typical P-type R2R3 Myb protein	Novel				SBP	1				Os02g0705500	1.208	OsBLR1	NUE	Kumari, S., Sharma, N. and Raghuram, N., 2021. Meta-Analysis of Yield-Related and N-Responsive Genes Reveals Chromosomal Hotspots, Key Processes and Candidate Genes for Nitrogen-Use Efficiency in Rice. Frontiers in Plant Science, 12.
Os09g0487900	bHLH	-1.29148	OsbHLH143	Novel				WOX	1				Os03g0161900	-3.57763	HSfA2d	NUE	Kumari, S., Sharma, N. and Raghuram, N., 2021. Meta-Analysis of Yield-Related and N-Responsive Genes Reveals Chromosomal Hotspots, Key Processes and Candidate Genes for Nitrogen-Use Efficiency in Rice. Frontiers in Plant Science, 12.
Os10g0516500	MADF	1.41103	Conserved hypothetical protein	Novel				HD-ZIP	1				Os05g0429900	1.5039	R2R3-MYB	NUE	Kumari, S., Sharma, N. and Raghuram, N., 2021. Meta-Analysis of Yield-Related and N-Responsive Genes Reveals Chromosomal Hotspots, Key Processes and Candidate Genes for Nitrogen-Use Efficiency in Rice. Frontiers in Plant Science, 12.
Os11g0129700	AP2	1.64185	AP2/EREBP#131	Novel									Os06g0728700	-4.09197	OsEPR1	NUE	Kumari, S., Sharma, N. and Raghuram, N., 2021. Meta-Analysis of Yield-Related and N-Responsive Genes Reveals Chromosomal Hotspots, Key Processes and Candidate Genes for Nitrogen-Use Efficiency in Rice. Frontiers in Plant Science, 12.
Os05g0497300	AP2	1.02794	AP2	Novel									Os07g0225300	1.4132	OsNAC3	NUE	Kumari, S., Sharma, N. and Raghuram, N., 2021. Meta-Analysis of Yield-Related and N-Responsive Genes Reveals Chromosomal Hotspots, Key Processes and Candidate Genes for Nitrogen-Use Efficiency in Rice. Frontiers in Plant Science, 12.
Os06g0698200	HD-ZIP	1.46352	HD-ZIP	Novel									Os05g0361700	1.21056	OsERF61	OsDRAP1-mediated regulation of transcription in response to salt stress.	Wang, Y., Huang, L., Du, F. et al. Comparative transcriptome and metabolome profiling reveal molecular mechanisms underlying OsDRAP1-mediated salt tolerance in rice. Sci Rep 11, 5166 (2021). https://doi.org/10.1038/s41598-021-84638-3
Os04g0549700	OsERF#033	1.97857	OsAP2/ERF-40	NUE	Kumari, S., Sharma, N. and Raghuram, N., 2021. Meta-Analysis of Yield-Related and N-Responsive Genes Reveals Chromosomal Hotspots, Key Processes and Candidate Genes for Nitrogen-Use Efficiency in Rice. Frontiers in Plant Science, 12.								Os10g0103700	1.13133	Oshox15	Polar auxin Transport	Kovalchuk, N., Singh, R., Lapina, A., Bazanova, N., Taylor, J., Shirley, N., Burton, R., Fincher, G., Langridge, P. and Lopato, S., 2008. Coordinated regulation of enzymes involved in secondary cell wall biosynthesis by a homeodomain transcription factor.
Os06g0637500	R2R3-MYB	1.95113	OsMYB102	NUE	Kumari, S., Sharma, N. and Raghuram, N., 2021. Meta-Analysis of Yield-Related and N-Responsive Genes Reveals Chromosomal Hotspots, Key Processes and Candidate Genes for Nitrogen-Use Efficiency in Rice. Frontiers in Plant Science, 12.								Os04g0669200	1.36458	OsERF76	Salinity Tolerance	Wenjing Yao, Shengji Wang, Boru Zhou, Tingbo Jiang, Transgenic poplar overexpressing the endogenous transcription factor ERF76 gene improves salinity tolerance, Tree Physiology, Volume 36, Issue 7, July 2016, Pages 896–908, https://doi.org/10.1093/treephys/tpw004
Os09g0522000	OsDREB1B	1.87196	OsDREB1	NUE	Kumari, S., Sharma, N. and Raghuram, N., 2021. Meta-Analysis of Yield-Related and N-Responsive Genes Reveals Chromosomal Hotspots, Key Processes and Candidate Genes for Nitrogen-Use Efficiency in Rice. Frontiers in Plant Science, 12.								Os05g0497200	1.75398	MFS1	Spikelet meristem	Ren D, Li Y, Zhao F, Sang X, Shi J, Wang N, Guo S, Ling Y, Zhang C, Yang Z, He G. MULTI-FLORET SPIKELET1, which encodes an AP2/ERF protein, determines spikelet meristem fate and sterile lemma identity in rice. Plant Physiol. 2013 Jun;162(2):872-84. doi: 10.1104/pp.113.216044. Epub 2013 Apr 29. PMID: 23629832; PMCID: PMC3668076.
Os11g0184900	OsNAC5	-1.79372	OsNAC5	NUE	Kumari, S., Sharma, N. and Raghuram, N., 2021. Meta-Analysis of Yield-Related and N-Responsive Genes Reveals Chromosomal Hotspots, Key Processes and Candidate Genes for Nitrogen-Use Efficiency in Rice. Frontiers in Plant Science, 12.								Os05g0423400	1.82143	OsMADS4	Stamen development	Yao SG, Ohmori S, Kimizu M, Yoshida H. Unequal genetic redundancy of rice PISTILLATA orthologs, OsMADS2 and OsMADS4, in lodicule and stamen development. Plant Cell Physiol. 2008 May;49(5):853-7. doi: 10.1093/pcp/pcn050. Epub 2008 Mar 31. PMID: 18378529.
Os01g0922600	SBP	1.23586	OsSPL2	Panicle architecture	Yue, E., Li, C., Li, Y., Liu, Z. and Xu, J.H., 2017. MiR529a modulates panicle architecture through regulating SQUAMOSA PROMOTER BINDING-LIKE genes in rice (Oryza sativa). Plant molecular biology, 94(4), pp.469-480.
Os07g0176200	TCR	2.52963	Tesmin/TSO1-like	Plant growth and regulation	Kalemba, E.M. and Stolarska, E., 2019. Regulation of gene expression of methionine sulfoxide reductases and their new putative roles in plants. International journal of molecular sciences, 20(6), p.1309.
Os01g0239000	G2-like	-1.27108	OsGLK2	Regulation	Rossini, L., Cribb, L., Martin, D.J. and Langdale, J.A., 2001. The maize golden2 gene defines a novel class of transcriptional regulators in plants. The Plant Cell, 13(5), pp.1231-1244.
Os10g0556200	bHLH	-3.4318	OsbHLH113	Required for fertilization of ovules in arabidopsis	Wu, J., Chen, L., Shahid, M.Q., Chen, M., Dong, Q., Li, J., Xu, X. and Liu, X., 2017. Pervasive interactions of Sa and Sb loci cause high pollen sterility and abrupt changes in gene expression during meiosis that could be overcome by double neutral genes in autotetraploid rice. Rice, 10(1), pp.1-17.
Os04g0671900	B3; ARF	1.29441	ARF8	Root development	Gleeson, M., Constantin, M., Carroll, B.J. and Mitter, N., 2014. MicroRNAs as regulators of adventitious root development. Journal of plant biochemistry and biotechnology, 23(4), pp.339-347.
Os01g0733200	HSF	2.32829	OsHsfC1b	Salt sterss	Schmidt, R., Schippers, J.H., Welker, A., Mieulet, D., Guiderdoni, E. and Mueller-Roeber, B., 2012. Transcription factor OsHsfC1b regulates salt tolerance and development in Oryza sativa ssp. japonica. AoB Plants, 2012.
Os03g0820300	C2H2	-2.14012	ZFP182	Salt tolerance	Huang, J., Yang, X., Wang, M.M., Tang, H.J., Ding, L.Y., Shen, Y. and Zhang, H.S., 2007. A novel rice C2H2-type zinc finger protein lacking DLN-box/EAR-motif plays a role in salt tolerance. Biochimica et Biophysica Acta (BBA)-Gene Structure and Expression, 1769(4), pp.220-227.
Os04g0614100	MADS box; MIKC	1.29238	OsMADS31	Salt tolerance	Yu, J., Zhao, W., Tong, W., He, Q., Yoon, M.Y., Li, F.P., Choi, B., Heo, E.B., Kim, K.W. and Park, Y.J., 2018. A genome-wide association study reveals candidate genes related to salt tolerance in rice (Oryza sativa) at the germination stage. International journal of molecular sciences, 19(10), p.3145.
Os05g0421600	NAC; NAM	-2.48614	OsNAC08	Thermotolerance	Liu, X.H., Lyu, Y.S., Yang, W., Yang, Z.T., Lu, S.J. and Liu, J.X., 2020. A membrane‐associated NAC transcription factor OsNTL3 is involved in thermotolerance in rice. Plant biotechnology journal, 18(5), pp.1317-1329.
Os07g0680400	WRKY	-1.46688	OsWRKY47	Water Stress	Raineri, J., Wang, S., Peleg, Z., Blumwald, E. and Chan, R.L., 2015. The rice transcription factor OsWRKY47 is a positive regulator of the response to water deficit stress. Plant molecular biology, 88(4), pp.401-413.

## Sheet: Supplementary Table S7
Supplementary Table S7: Details of TFs binding sites in Nidhi and Panvel1
Table: Conserved motis found in the promoter regions of NN DEGs , their transcription factor family and gene ontology analysis							Table: Conserved motis found in the promoter regions of PN DEGs , their transcription factor family and gene ontology analysis
Conseved motif *	TF family**	id	GO term (p<0.5)***				Conseved motif *	TF family**	id	GO term (p<0.5)***
cccgcg	FAR1	cccgcg|cgcggg	CC chloroplast CC mitochondrion BP DNA replication initiation MF DNA-dependent ATPase activity				ctgacc	Bzip	ctgacc|ggtcag	NA
ccccgc	AP2EREBP	ccccgc|gcgggg	CC chloroplast CC mitochondrion BP DNA replication initiation BP regulation of transcription, DNA-dependent				cttttc	CCAAT-HAP3	cttttc|gaaaag	MF transcription factor activity CC plasma membrane MF kinase activity
cctgca	C2H2	cctgca|tgcagg	CC chloroplast				ctactc	NA	ctactc|gagtag	CC chloroplast stroma
ccaccg	AP2EREBP	ccaccg|cggtgg	CC chloroplast				ccccgc	AP2EREBP	ccccgc|gcgggg	CC chloroplast CC mitochondrion BP DNA replication initiation BP regulation of transcription, DNA-dependent
ctgcag	C2H2	ctgcag|ctgcag	BP translation MF structural constituent of ribosome CC ribosome CC mitochondrion CC chloroplast thylakoid membrane				cgcggc	AP2EREBP	cgcggc|gccgcg	CC mitochondrion MF structural constituent of ribosome BP translation CC chloroplast stroma CC cytosolic large ribosomal subunit
aatcaa	G2like	aatcaa|ttgatt	NA				gcttcc	HSF	gcttcc|ggaagc	CC chloroplast CC mitochondrion
							cccccc	TCP	cccccc|gggggg	MF transcription factor activity CC nucleus BP regulation of transcription, DNA-dependent
							tagcta		tagcta|tagcta	MF transcription factor activity CC endomembrane system MF peroxidase activity BP regulation of transcription BP response to auxin stimulus
seq		id					ggagta		ggagta|tactcc	CC chloroplast
gccccacc	TCP	gccccacc|ggtggggc	CC chloroplast
cttacgac	NA	cttacgac|gtcgtaag	NA
*= Conserved motif identified by RSAT tool ; **= transcription factor family identified by Tomtom tool (Gupta et al. 2007) and ***= gene ontology of motifs identified by GOMO tools (Buske et al. 2010)
							seq		id
							aggagta	NA	aggagta|tactcct	MF transcription factor activity
							gtcagac	GRF	gtcagac|gtctgac	NA
							cgccgcg	AP2EREBP	cgccgcg|cgcggcg	BP translation MF structural constituent of ribosome CC chloroplast stroma MF nucleotide binding CC mitochondrial inner membrane
							ggtcaga	GRF	ggtcaga|tctgacc
							cggtcag	MYB	cggtcag|ctgaccg	CC mitochondrion
							ctactcc	C2H2	ctactcc|ggagtag	CC chloroplast stroma
							seq		id
							ggtcagac	GRF	ggtcagac|gtctgacc	NA
							cggtctga	C2C2	cggtctga|tcagaccg	CC mitochondrion
							ggtctgac	GRF	ggtctgac|gtcagacc	NA
							cggtcaga	GRF	cggtcaga|tctgaccg	CC mitochondrion
							aggagtag	C2H2	aggagtag|ctactcct	CC chloroplast MF transcription factor activity
							gaccggcc	NA	gaccggcc|ggccggtc	CC mitochondrion
							*= Conserved motif identified by RSAT tool ; **= transcription factor family identified by Tomtom tool (Gupta et al. 2007) and ***= gene ontology of motifs identified by GOMO tools (Buske et al. 2010)

## Sheet: Supplementary Table S8
Supplementary Table S8: Details of nitrate-responsive transcriptional regulatory networks (TRN) in Nidhi and Panvel1. TRNs were developed using orthologous information available in Arabidopsis (Gaudinier et al., 2018).
	List of genes used in the construction of transcriptional regulatory networks in Nidhi									List of genes used in the construction of transcriptional regulatory networks in Panvel1
	Transcription factors (Ids)	Transcription factors (symbol)	Promoter (Ids)	Promoter (symbol)		Transcription factors and promoters (symbol)	GeoM (Ndhi Nitrate			Transcription factors (Ids)	Transcription factors (symbol)	Promoter (Ids)	Promoter (symbol)		Transcription factors and promoters (symbol)	GeoM (Panvel1 Nitrate)
	LOC_Os01g01430	NAC16	LOC_Os03g03260	LOC_Os03g03260		LOC_Os07g07974	2.52963			LOC_Os01g58420	OsERF3	LOC_Os01g13540	LOC_Os01g13540		OsERF20	2.2849
	LOC_Os01g04120	LOC_Os01g04120	LOC_Os03g03260	LOC_Os03g03260		OsMYB102	1.95113			LOC_Os02g45420	OsERF20	LOC_Os01g13540	LOC_Os01g13540		LOC_Os11g31620	1.43511
	LOC_Os01g04120	LOC_Os01g04120	LOC_Os03g11900	OsMST4		OsMYB61	1.92541			LOC_Os01g58420	OsERF3	LOC_Os01g35184	OsCIPK08		OsERF3	1.23397
	LOC_Os01g04120	LOC_Os01g04120	LOC_Os03g33090	OsLBD37		OsTSD2	1.60831			LOC_Os02g45420	OsERF20	LOC_Os01g35184	OsCIPK08		OsERF87	1.10963
	LOC_Os01g04750	OsRAV1	LOC_Os07g43700	LOC_Os07g43700		LOC_Os10g37240	1.41103			LOC_Os02g45420	OsERF20	LOC_Os02g06950	LOC_Os02g06950		OsDof8	1.06185
	LOC_Os01g04800	OsRAV2	LOC_Os07g43700	LOC_Os07g43700		OsIAA12	1.3849			LOC_Os01g58420	OsERF3	LOC_Os02g38230	OsNAR2.1		LOC_Os07g43700	-1.49767
	LOC_Os01g13030	OsIAA3	LOC_Os03g33090	OsLBD37		OsSPL2	1.23586			LOC_Os04g48030	HSFB2A	LOC_Os02g38230	OsNAR2.1		HSFB2A	-3.11406
	LOC_Os01g18240	OsMYB61	LOC_Os06g06880	OsPP83		OsTLP8	1.17654			LOC_Os02g49440	OsDof8	LOC_Os02g43470	OsGDH3		OsRAV1	0
	LOC_Os01g32890	LOC_Os01g32890	LOC_Os03g03260	LOC_Os03g03260		OsLBD37	1.13476			LOC_Os02g45420	OsERF20	LOC_Os03g03260	LOC_Os03g03260		OsSWEET14	0
	LOC_Os01g32890	LOC_Os01g32890	LOC_Os03g33090	OsLBD37		LOC_Os03g03260	-1.01086			LOC_Os02g49440	OsDof8	LOC_Os03g03260	LOC_Os03g03260		AP2/EREBP127	0
	LOC_Os01g32890	LOC_Os01g32890	LOC_Os07g43700	LOC_Os07g43700		OsGBF1	-1.06951			LOC_Os01g58420	OsERF3	LOC_Os03g12290	OsGLN1;2		FNR	0
	LOC_Os01g32890	LOC_Os01g32890	LOC_Os10g42960	OsDUR3		OsWRKY51	-1.09423			LOC_Os01g58420	OsERF3	LOC_Os03g12290	OsGLN1;2		LOC_Os01g13540	0
	LOC_Os01g46970	OsGBF1	LOC_Os02g38230	OsNAR2.1		OsbZIP60	-1.15478			LOC_Os01g58420	OsERF3	LOC_Os03g15660	OsERF9		LOC_Os01g32890	0
	LOC_Os01g46970	OsGBF1	LOC_Os03g15660	OsERF9		OsDUR3	-1.45155			LOC_Os02g45420	OsERF20	LOC_Os03g15660	OsERF9		LOC_Os02g06950	0
	LOC_Os01g46970	OsGBF1	LOC_Os07g42600	OsAlaAT3		ZFP182	-2.14012			LOC_Os01g58420	OsERF3	LOC_Os03g18130	OsASN1		LOC_Os02g09650	0
	LOC_Os01g46970	OsGBF1	LOC_Os08g37380	LOC_Os08g37380		LOC_Os07g43700	-2.76499			LOC_Os02g45420	OsERF20	LOC_Os03g51740	OsACS1		LOC_Os03g03260	0
	LOC_Os01g48130	NAC73	LOC_Os10g42960	OsDUR3		OsMST4	-3.01953			LOC_Os09g39850	OsERF87	LOC_Os03g57120	FNR		LOC_Os03g40710	0
	LOC_Os01g49830	AP2/EREBP127	LOC_Os07g43700	LOC_Os07g43700		OsERF20	0			LOC_Os09g39850	OsERF87	LOC_Os03g57120	FNR		LOC_Os03g41110	0
	LOC_Os01g54210	OsGATA6,	LOC_Os02g51860	OsTSD2		OsRAV1	0			LOC_Os02g45420	OsERF20	LOC_Os03g58040	OsGDH1		LOC_Os04g46240	0
	LOC_Os01g54890	OsERF922	LOC_Os07g43700	LOC_Os07g43700		OsSWEET14	0			LOC_Os01g58420	OsERF3	LOC_Os04g55970	OsPLT1		LOC_Os05g37640	0
	LOC_Os01g58420	OsERF3	LOC_Os07g43700	LOC_Os07g43700		AP2/EREBP127	0			LOC_Os02g45420	OsERF20	LOC_Os04g55970	OsPLT1		LOC_Os06g43870	0
	LOC_Os01g60020	OsNAC4	LOC_Os03g03260	LOC_Os03g03260		ARGOS	0			LOC_Os01g58420	OsERF3	LOC_Os05g03430	OsSIZ1		LOC_Os08g34010	0
	LOC_Os01g63160	R2R3-MYB	LOC_Os03g11900	OsMST4		LOC_Os01g04120	0			LOC_Os01g66120	OsNAC6	LOC_Os05g03430	OsSIZ1		LOC_Os10g17780	0
	LOC_Os01g66420	LOC_Os01g66420	LOC_Os02g51860	OsTSD2		LOC_Os01g13540	0			LOC_Os02g45420	OsERF20	LOC_Os06g38294	OsNRT1.2		LOC_Os10g32070	0
	LOC_Os01g69830	OsSPL2	LOC_Os02g46710	LOC_Os02g46710		LOC_Os01g32890	0			LOC_Os01g58420	OsERF3	LOC_Os07g22350	OsG6PDH3		LOC_Os11g18100	0
	LOC_Os01g73770	OsERF27	LOC_Os07g43700	LOC_Os07g43700		LOC_Os01g66420	0			LOC_Os02g49440	OsDof8	LOC_Os07g22350	OsG6PDH3		LOC_Os12g32230	0
	LOC_Os02g02480	OsbHLH59	LOC_Os03g03260	LOC_Os03g03260		LOC_Os02g06950	0			LOC_Os01g04750	OsRAV1	LOC_Os07g43700	LOC_Os07g43700		ONAC52	0
	LOC_Os02g02480	OsbHLH59	LOC_Os07g43700	LOC_Os07g43700		LOC_Os02g46710	0			LOC_Os01g04800	OsRAV2	LOC_Os07g43700	LOC_Os07g43700		OsACS1	0
	LOC_Os02g27060	OsARID1	LOC_Os03g03260	LOC_Os03g03260		LOC_Os03g40710	0			LOC_Os01g32890	LOC_Os01g32890	LOC_Os07g43700	LOC_Os07g43700		OsAREB2	0
	LOC_Os02g27060	OsARID1	LOC_Os03g11900	OsMST4		LOC_Os04g46240	0			LOC_Os01g49830	AP2/EREBP127	LOC_Os07g43700	LOC_Os07g43700		OsARID1	0
	LOC_Os02g27060	OsARID1	LOC_Os03g33090	OsLBD37		LOC_Os05g37640	0			LOC_Os01g54890	OsERF922	LOC_Os07g43700	LOC_Os07g43700		OsASN1	0
	LOC_Os02g27060	OsARID1	LOC_Os07g43700	LOC_Os07g43700		LOC_Os06g01340	0			LOC_Os01g58420	OsERF3	LOC_Os07g43700	LOC_Os07g43700		OsbHLH032	0
	LOC_Os02g27060	OsARID1	LOC_Os10g42960	OsDUR3		LOC_Os06g20020	0			LOC_Os01g73770	OsERF27	LOC_Os07g43700	LOC_Os07g43700		OsbHLH087	0
	LOC_Os02g32040	OsERF81	LOC_Os07g43700	LOC_Os07g43700		LOC_Os06g43870	0			LOC_Os02g02480	OsbHLH59	LOC_Os07g43700	LOC_Os07g43700		OsbHLH59	0
	LOC_Os02g42970	ONAC52	LOC_Os07g43700	LOC_Os07g43700		LOC_Os08g23880	0			LOC_Os02g27060	OsARID1	LOC_Os07g43700	LOC_Os07g43700		OsbZIP30	0
	LOC_Os02g45420	OsERF20	LOC_Os03g03260	LOC_Os03g03260		LOC_Os08g37380	0			LOC_Os02g32040	OsERF81	LOC_Os07g43700	LOC_Os07g43700		OsbZIP35	0
	LOC_Os02g47640	OsTLP8	LOC_Os02g43470	OsGDH3		LOC_Os10g09820	0			LOC_Os02g42970	ONAC52	LOC_Os07g43700	LOC_Os07g43700		OsbZIP60	0
	LOC_Os02g49440	OsDof8	LOC_Os03g03260	LOC_Os03g03260		LOC_Os10g17780	0			LOC_Os02g54160	OsERF70	LOC_Os07g43700	LOC_Os07g43700		OsCIPK08	0
	LOC_Os02g54160	OsERF70	LOC_Os07g43700	LOC_Os07g43700		LOC_Os10g32070	0			LOC_Os03g15660	OsERF9	LOC_Os07g43700	LOC_Os07g43700		OsERF27	0
	LOC_Os02g56250	OsGATA3	LOC_Os02g51860	OsTSD2		LOC_Os11g18100	0			LOC_Os03g40710	LOC_Os03g40710	LOC_Os07g43700	LOC_Os07g43700		OsERF70	0
	LOC_Os03g12940	OsbHLH088	LOC_Os03g03260	LOC_Os03g03260		LOC_Os11g31620	0			LOC_Os03g51970	OsGRF6	LOC_Os07g43700	LOC_Os07g43700		OsERF81	0
	LOC_Os03g15660	OsERF9	LOC_Os07g43700	LOC_Os07g43700		LOC_Os12g32230	0			LOC_Os03g52450	OsTIFY1b	LOC_Os07g43700	LOC_Os07g43700		OsERF9	0
	LOC_Os03g33090	OsLBD37	LOC_Os01g61510	OsAMT2		LOC_Os12g41040	0			LOC_Os04g10260	OsbZIP35	LOC_Os07g43700	LOC_Os07g43700		OsERF922	0
	LOC_Os03g33090	OsLBD37	LOC_Os01g61510	OsAMT2		NAC16	0			LOC_Os04g46240	LOC_Os04g46240	LOC_Os07g43700	LOC_Os07g43700		OsG6PDH3	0
	LOC_Os03g40710	LOC_Os03g40710	LOC_Os07g43700	LOC_Os07g43700		NAC73	0			LOC_Os05g37640	LOC_Os05g37640	LOC_Os07g43700	LOC_Os07g43700		OsGATA2	0
	LOC_Os03g43410	OsIAA12	LOC_Os05g03430	OsSIZ1		ONAC52	0			LOC_Os06g43090	OsMYB102	LOC_Os07g43700	LOC_Os07g43700		OsGATA3	0
	LOC_Os03g51970	OsGRF6	LOC_Os03g03260	LOC_Os03g03260		OsAlaAT3	0			LOC_Os06g43870	LOC_Os06g43870	LOC_Os07g43700	LOC_Os07g43700		OsGATA6,	0
	LOC_Os03g51970	OsGRF6	LOC_Os07g43700	LOC_Os07g43700		OsAMT2	0			LOC_Os07g43420	R2R3-MYB	LOC_Os07g43700	LOC_Os07g43700		OsGDH1	0
	LOC_Os03g52450	OsTIFY1b	LOC_Os03g33090	OsLBD37		OsAREB2	0			LOC_Os08g38080	OsbHLH087	LOC_Os07g43700	LOC_Os07g43700		OsGDH3	0
	LOC_Os03g52450	OsTIFY1b	LOC_Os07g43700	LOC_Os07g43700		OsARF19	0			LOC_Os09g28310	OsAREB2	LOC_Os07g43700	LOC_Os07g43700		OsGLN1;2	0
	LOC_Os03g60560	ZFP182	LOC_Os02g43470	OsGDH3		OsARID1	0			LOC_Os09g29930	OsbHLH032	LOC_Os07g43700	LOC_Os07g43700		OsGRF6	0
	LOC_Os04g10260	OsbZIP35	LOC_Os07g43700	LOC_Os07g43700		OsASN1	0			LOC_Os09g38570	OsMSL34	LOC_Os07g43700	LOC_Os07g43700		OsIAA3	0
	LOC_Os04g21950	OsWRKY51	LOC_Os02g46710	LOC_Os02g46710		OsbHLH032	0			LOC_Os10g41460	OsMSL36	LOC_Os07g43700	LOC_Os07g43700		OsMSL34	0
	LOC_Os04g21950	OsWRKY51	LOC_Os07g42600	OsAlaAT3		OsbHLH087	0			LOC_Os02g45420	OsERF20	LOC_Os07g47590	OsNLA1		OsMSL36	0
	LOC_Os04g21950	OsWRKY51	LOC_Os12g32230	LOC_Os12g32230		OsbHLH088	0			LOC_Os02g45420	OsERF20	LOC_Os08g38460	OsRHP1		OsMYB102	0
	LOC_Os04g21950	OsWRKY51	LOC_Os12g32230	LOC_Os12g32230		OsbHLH59	0			LOC_Os02g45420	OsERF20	LOC_Os10g17780	LOC_Os10g17780		OsNAC6	0
	LOC_Os04g46240	LOC_Os04g46240	LOC_Os07g43700	LOC_Os07g43700		OsbZIP35	0			LOC_Os02g45420	OsERF20	LOC_Os10g17780	LOC_Os10g17780		OsNAR2.1	0
	LOC_Os05g37640	LOC_Os05g37640	LOC_Os03g11900	OsMST4		OsbZIP47	0			LOC_Os01g58420	OsERF3	LOC_Os11g18100	LOC_Os11g18100		OsNLA1	0
	LOC_Os05g37640	LOC_Os05g37640	LOC_Os07g43700	LOC_Os07g43700		OsCIPK08	0			LOC_Os02g45420	OsERF20	LOC_Os11g18100	LOC_Os11g18100		OsNRT1.2	0
	LOC_Os06g01340	LOC_Os06g01340	LOC_Os03g03260	LOC_Os03g03260		OsDof8	0			LOC_Os02g45420	OsERF20	LOC_Os11g31190	OsSWEET14		OsPCF3	0
	LOC_Os06g15480	OsbZIP47	LOC_Os03g03260	LOC_Os03g03260		OsEIL4	0			LOC_Os01g13030	OsIAA3	LOC_Os11g31620	LOC_Os11g31620		OsPLT1	0
	LOC_Os06g20020	LOC_Os06g20020	LOC_Os03g03260	LOC_Os03g03260		OsERF27	0			LOC_Os01g32890	LOC_Os01g32890	LOC_Os11g31620	LOC_Os11g31620		OsRAV2	0
	LOC_Os06g43090	OsMYB102	LOC_Os01g13540	LOC_Os01g13540		OsERF3	0			LOC_Os01g54210	OsGATA6,	LOC_Os11g31620	LOC_Os11g31620		OsRHP1	0
	LOC_Os06g43090	OsMYB102	LOC_Os01g35184	OsCIPK08		OsERF70	0			LOC_Os01g73770	OsERF27	LOC_Os11g31620	LOC_Os11g31620		OsSIZ1	0
	LOC_Os06g43090	OsMYB102	LOC_Os02g38230	OsNAR2.1		OsERF81	0			LOC_Os02g09650	LOC_Os02g09650	LOC_Os11g31620	LOC_Os11g31620		OsTIFY1b	0
	LOC_Os06g43090	OsMYB102	LOC_Os02g43470	OsGDH3		OsERF9	0			LOC_Os02g43150	OsGATA2	LOC_Os11g31620	LOC_Os11g31620		R2R3-MYB	0
	LOC_Os06g43090	OsMYB102	LOC_Os02g57450	OsPP41		OsERF922	0			LOC_Os02g45420	OsERF20	LOC_Os11g31620	LOC_Os11g31620
	LOC_Os06g43090	OsMYB102	LOC_Os03g12290	OsGLN1;2		OsGATA3	0			LOC_Os02g56250	OsGATA3	LOC_Os11g31620	LOC_Os11g31620
	LOC_Os06g43090	OsMYB102	LOC_Os03g12290	OsGLN1;2		OsGATA6,	0			LOC_Os03g21800	OsbZIP30	LOC_Os11g31620	LOC_Os11g31620
	LOC_Os06g43090	OsMYB102	LOC_Os03g18130	OsASN1		OsGDH3	0			LOC_Os03g41110	LOC_Os03g41110	LOC_Os11g31620	LOC_Os11g31620
	LOC_Os06g43090	OsMYB102	LOC_Os05g03430	OsSIZ1		OsGLN1;2	0			LOC_Os03g52450	OsTIFY1b	LOC_Os11g31620	LOC_Os11g31620
	LOC_Os06g43090	OsMYB102	LOC_Os06g38294	OsNRT1.2		OsGLN2	0			LOC_Os06g43870	LOC_Os06g43870	LOC_Os11g31620	LOC_Os11g31620
	LOC_Os06g43090	OsMYB102	LOC_Os07g43700	LOC_Os07g43700		OsGRF6	0			LOC_Os07g44950	OsbZIP60	LOC_Os11g31620	LOC_Os11g31620
	LOC_Os06g43090	OsMYB102	LOC_Os10g17780	LOC_Os10g17780		OsIAA3	0			LOC_Os08g34010	LOC_Os08g34010	LOC_Os11g31620	LOC_Os11g31620
	LOC_Os06g43090	OsMYB102	LOC_Os10g17780	LOC_Os10g17780		OsMADS18	0			LOC_Os09g38570	OsMSL34	LOC_Os11g31620	LOC_Os11g31620
	LOC_Os06g43090	OsMYB102	LOC_Os11g18100	LOC_Os11g18100		OsMSL34	0			LOC_Os10g32070	LOC_Os10g32070	LOC_Os11g31620	LOC_Os11g31620
	LOC_Os06g43090	OsMYB102	LOC_Os12g32230	LOC_Os12g32230		OsMSL36	0			LOC_Os10g41460	OsMSL36	LOC_Os11g31620	LOC_Os11g31620
	LOC_Os06g43090	OsMYB102	LOC_Os12g32230	LOC_Os12g32230		OsMyb12	0			LOC_Os11g07460	OsPCF3	LOC_Os11g31620	LOC_Os11g31620
	LOC_Os06g43870	LOC_Os06g43870	LOC_Os07g43700	LOC_Os07g43700		OsNAC4	0			LOC_Os02g45420	OsERF20	LOC_Os12g32230	LOC_Os12g32230
	LOC_Os06g48950	OsARF19	LOC_Os03g11900	OsMST4		OsNAR2.1	0			LOC_Os02g45420	OsERF20	LOC_Os12g32230	LOC_Os12g32230
	LOC_Os07g07974	LOC_Os07g07974	LOC_Os01g35184	OsCIPK08		OsNiR	0			LOC_Os02g49440	OsDof8	LOC_Os12g32230	LOC_Os12g32230
	LOC_Os07g43420	R2R3-MYB	LOC_Os07g43700	LOC_Os07g43700		OsNRT1.2	0			LOC_Os02g49440	OsDof8	LOC_Os12g32230	LOC_Os12g32230
	LOC_Os07g44950	OsbZIP60	LOC_Os01g13540	LOC_Os01g13540		OsPHL3	0
	LOC_Os07g44950	OsbZIP60	LOC_Os01g24750	OsPP5		OsPLT1	0
	LOC_Os07g44950	OsbZIP60	LOC_Os02g43470	OsGDH3		OsPP41	0
	LOC_Os07g44950	OsbZIP60	LOC_Os02g57450	OsPP41		OsPP5	0
	LOC_Os07g44950	OsbZIP60	LOC_Os04g55970	OsPLT1		OsPP83	0
	LOC_Os07g44950	OsbZIP60	LOC_Os04g56400	OsGLN2		OsRAV2	0
	LOC_Os07g44950	OsbZIP60	LOC_Os04g56400	OsGLN2		OsSIZ1	0
	LOC_Os07g44950	OsbZIP60	LOC_Os07g42600	OsAlaAT3		OsTIFY1b	0
	LOC_Os07g44950	OsbZIP60	LOC_Os11g31620	LOC_Os11g31620		OsWRKY89	0
	LOC_Os08g17400	OsWRKY89	LOC_Os03g03260	LOC_Os03g03260		R2R3-MYB	0
	LOC_Os08g23880	LOC_Os08g23880	LOC_Os03g11900	OsMST4
	LOC_Os08g38080	OsbHLH087	LOC_Os07g43700	LOC_Os07g43700
	LOC_Os08g39830	OsEIL4	LOC_Os03g03260	LOC_Os03g03260
	LOC_Os09g12750	OsPHL3	LOC_Os10g42960	OsDUR3
	LOC_Os09g28310	OsAREB2	LOC_Os03g03260	LOC_Os03g03260
	LOC_Os09g28310	OsAREB2	LOC_Os07g43700	LOC_Os07g43700
	LOC_Os09g29930	OsbHLH032	LOC_Os07g43700	LOC_Os07g43700
	LOC_Os09g38570	OsMSL34	LOC_Os07g43700	LOC_Os07g43700
	LOC_Os10g09820	LOC_Os10g09820	LOC_Os03g03260	LOC_Os03g03260
	LOC_Os10g32070	LOC_Os10g32070	LOC_Os02g51860	OsTSD2
	LOC_Os10g37240	LOC_Os10g37240	LOC_Os01g25484	OsNiR
	LOC_Os10g37240	LOC_Os10g37240	LOC_Os01g25484	OsNiR
	LOC_Os10g37240	LOC_Os10g37240	LOC_Os01g35184	OsCIPK08
	LOC_Os10g37240	LOC_Os10g37240	LOC_Os02g06950	LOC_Os02g06950
	LOC_Os10g37240	LOC_Os10g37240	LOC_Os02g38230	OsNAR2.1
	LOC_Os10g37240	LOC_Os10g37240	LOC_Os03g15660	OsERF9
	LOC_Os10g37240	LOC_Os10g37240	LOC_Os03g18130	OsASN1
	LOC_Os10g37240	LOC_Os10g37240	LOC_Os06g38294	OsNRT1.2
	LOC_Os10g37240	LOC_Os10g37240	LOC_Os07g41370	OsMADS18
	LOC_Os10g37240	LOC_Os10g37240	LOC_Os10g17780	LOC_Os10g17780
	LOC_Os10g37240	LOC_Os10g37240	LOC_Os10g17780	LOC_Os10g17780
	LOC_Os10g37240	LOC_Os10g37240	LOC_Os11g14190	ARGOS
	LOC_Os10g37240	LOC_Os10g37240	LOC_Os11g31190	OsSWEET14
	LOC_Os10g41460	OsMSL36	LOC_Os03g03260	LOC_Os03g03260
	LOC_Os10g41460	OsMSL36	LOC_Os03g33090	OsLBD37
	LOC_Os10g41460	OsMSL36	LOC_Os07g43700	LOC_Os07g43700
	LOC_Os10g41460	OsMSL36	LOC_Os10g42960	OsDUR3
	LOC_Os11g10130	OsMyb12	LOC_Os03g11900	OsMST4
	LOC_Os12g41040	LOC_Os12g41040	LOC_Os03g03260	LOC_Os03g03260

## Sheet: Supplementary Table S9
Supplementary Table S9: EXPath tool based GO annotation of transcriptional regulatory components in Nidhi and Panvel1.
		GO annotation of TRN in Nidhi								GO annotation of TRN in Panvel1
		GO ID	GO term	GO category	Hit number (Query)	Percentage in query	P-value	False discovery rate		GO ID	GO term	GO category	Hit number (Query)	Percentage in query	P-value	False discovery rate
		GO:0030154	cell differentiation	Biological process	2	0.026	0	0		GO:0006355	regulation of transcription, DNA-templated	Biological process	31	0.5439	2.4e-20	2.76e-18
		GO:0042128	nitrate assimilation	Biological process	2	0.026	0	0		GO:0010167	response to nitrate	Biological process	3	0.0526	1.11e-05	0.000256
		GO:0010167	response to nitrate	Biological process	2	0.026	0	0		GO:0010337	regulation of salicylic acid metabolic process	Biological process	2	0.0351	2.28e-05	0.000327
		GO:1902600	hydrogen ion transmembrane transport	Biological process	2	0.026	0	0		GO:0006995	cellular response to nitrogen starvation	Biological process	2	0.0351	0.000677	0.00777
		GO:0008643	carbohydrate transport	Biological process	2	0.026	0	0		GO:0009751	response to salicylic acid	Biological process	2	0.0351	0.00255	0.02
		GO:0006542	glutamine biosynthetic process	Biological process	2	0.026	0	0		GO:0045893	positive regulation of transcription, DNA-templated	Biological process	3	0.0526	0.00754	0.03
		GO:0006807	nitrogen compound metabolic process	Biological process	2	0.026	0	0		GO:0048364	root development	Biological process	2	0.0351	0.00758	0.03
		GO:0009734	auxin-activated signaling pathway	Biological process	3	0.039	0	0		GO:0006520	cellular amino acid metabolic process	Biological process	2	0.0351	0.01	0.04
		GO:0055085	transmembrane transport	Biological process	3	0.039	0	0		GO:0009409	response to cold	Biological process	2	0.0351	0.03	0.06
		GO:0006470	protein dephosphorylation	Biological process	3	0.039	0	0		GO:0009733	response to auxin	Biological process	2	0.0351	0.04	0.08
		GO:0055114	oxidation-reduction process	Biological process	3	0.039	0	0		GO:0009734	auxin-activated signaling pathway	Biological process	2	0.0351	0.04	0.08
		GO:0006355	regulation of transcription, DNA-templated	Biological process	40	0.5195	2.4e-20	7.59e-19		GO:0009651	response to salt stress	Biological process	2	0.0351	0.06	0.1
		GO:0045893	positive regulation of transcription, DNA-templated	Biological process	2	0.026	0.00754	0.02		GO:0005634	nucleus	Cellular component	40	0.7018	2.47e-14	9.45e-13
		GO:0009733	response to auxin	Biological process	3	0.039	0.04	0.05		GO:0003700	sequence-specific DNA binding transcription factor activity	Molecular function	23	0.4035	1.66e-16	9.54e-15
		GO:0009651	response to salt stress	Biological process	3	0.039	0.06	0.06		GO:0003677	DNA binding	Molecular function	27	0.4737	4.55e-14	1.31e-12
		GO:0009735	response to cytokinin	Biological process	2	0.026	0.08	0.07		GO:0043565	sequence-specific DNA binding	Molecular function	10	0.1754	2.13e-05	0.000327
		GO:0009737	response to abscisic acid	Biological process	2	0.026	0.25	0.17		GO:0004353	glutamate dehydrogenase [NAD(P)+] activity	Molecular function	2	0.0351	2.28e-05	0.000327
		GO:0006351	transcription, DNA-templated	Biological process	2	0.026	0.31	0.18		GO:0016639	oxidoreductase activity, acting on the CH-NH2 group of donors, NAD or NADP as acceptor	Molecular function	2	0.0351	0.000158	0.00202
		GO:0005829	cytosol	Cellular component	2	0.026	0	0		GO:0008270	zinc ion binding	Molecular function	6	0.1053	0.01	0.04
		GO:0009570	chloroplast stroma	Cellular component	2	0.026	0	0		GO:0044212	transcription regulatory region DNA binding	Molecular function	3	0.0526	0.02	0.05
		GO:0005887	integral component of plasma membrane	Cellular component	3	0.039	0	0		GO:0016874	ligase activity	Molecular function	2	0.0351	0.05	0.08
		GO:0005739	mitochondrion	Cellular component	3	0.039	0	0		GO:0046983	protein dimerization activity	Molecular function	2	0.0351	0.23	0.25
		GO:0005886	plasma membrane	Cellular component	4	0.0519	0	0		GO:0046872	metal ion binding	Molecular function	8	0.1404	0.27	0.27
		GO:0016021	integral component of membrane	Cellular component	9	0.1169	0	0		GO:0003824	catalytic activity	Molecular function	4	0.0702	0.41	0.35
		GO:0016020	membrane	Cellular component	9	0.1169	0	0		GO:0016491	oxidoreductase activity	Molecular function	5	0.0877	0.43	0.37
		GO:0005634	nucleus	Cellular component	54	0.7013	2.47e-14	2.6e-13
		GO:0003676	nucleic acid binding	Molecular function	2	0.026	0	0
		GO:0015293	symporter activity	Molecular function	2	0.026	0	0
		GO:0004356	glutamate-ammonia ligase activity	Molecular function	2	0.026	0	0
		GO:0051539	4 iron, 4 sulfur cluster binding	Molecular function	2	0.026	0	0
		GO:0051536	iron-sulfur cluster binding	Molecular function	2	0.026	0	0
		GO:0022857	transmembrane transporter activity	Molecular function	3	0.039	0	0
		GO:0016874	ligase activity	Molecular function	3	0.039	0	0
		GO:0016787	hydrolase activity	Molecular function	3	0.039	0	0
		GO:0004721	phosphoprotein phosphatase activity	Molecular function	3	0.039	0	0
		GO:0004722	protein serine/threonine phosphatase activity	Molecular function	3	0.039	0	0
		GO:0016491	oxidoreductase activity	Molecular function	3	0.039	0	0
		GO:0000166	nucleotide binding	Molecular function	4	0.0519	0	0
		GO:0008270	zinc ion binding	Molecular function	4	0.0519	0	0
		GO:0003824	catalytic activity	Molecular function	5	0.0649	0	0
		GO:0003700	sequence-specific DNA binding transcription factor activity	Molecular function	27	0.3506	1.66e-16	2.62e-15
		GO:0003677	DNA binding	Molecular function	35	0.4545	4.55e-14	3.59e-13
		GO:0043565	sequence-specific DNA binding	Molecular function	14	0.1818	2.13e-05	0.00012
		GO:0044212	transcription regulatory region DNA binding	Molecular function	8	0.1039	0.02	0.03
		GO:0046983	protein dimerization activity	Molecular function	4	0.0519	0.23	0.16
		GO:0046872	metal ion binding	Molecular function	11	0.1429	0.27	0.17

## Sheet: Supplementary Table S10
Supplementary Table S10: Details of miRNA in Nidhi												Supplementary Table S10: Details of miRNA in Panvel									Supplementary Table S10: GO of miRNA in Nidhi											Supplementary Table S10: GO of miRNA in Panvel1
miRNA	miRNA_Targets_NN	Geomean	p_vales	Traits	Reference							miRNA	miRNA_Targets_PN	Geomean	p_vales	Traits	Reference				GO ID	GO term	GO category	Hit number(Query)	Percentage in query	p-value	False discovery rate					GO ID	GO term	GO category	Hit number(Query)	Percentage in query	p-value	False discovery rate
osa-miR170a	Os01g0871200	-1.81826	0.00989112	NUE	Kumari, S., Sharma, N. and Raghuram, N., 2021. Meta-Analysis of Yield-Related and N-Responsive Genes Reveals Chromosomal Hotspots, Key Processes and Candidate Genes for Nitrogen-Use Efficiency in Rice. Frontiers in Plant Science, 12.							osa-miRf10379-akr	Os03g0787300	-2.32875	0.0405034	NA	NA				GO:0046872	metal ion binding	Molecular function	10	38.46	0.000215	0.00352					GO:0005829	cytosol	Cellular component	3	21.43	0.05	0.0031
osa-miR399e	Os01g0891700	-1.20651	0.00710221	NUE	Kumari, S., Sharma, N. and Raghuram, N., 2021. Meta-Analysis of Yield-Related and N-Responsive Genes Reveals Chromosomal Hotspots, Key Processes and Candidate Genes for Nitrogen-Use Efficiency in Rice. Frontiers in Plant Science, 12.							osa-miR444c.1	Os01g0179800	-1.97485	0.0153264	NA	NA				GO:0016311	dephosphorylation	Biological process	3	11.54	0.00229	0.00487					GO:0046872	metal ion binding	Molecular function	4	28.57	0.06	0.00353
osa-miR1440	Os01g0914000	1.23459	0.0089078	NUE	Kumari, S., Sharma, N. and Raghuram, N., 2021. Meta-Analysis of Yield-Related and N-Responsive Genes Reveals Chromosomal Hotspots, Key Processes and Candidate Genes for Nitrogen-Use Efficiency in Rice. Frontiers in Plant Science, 12.							osa-miR1852	Os01g0180800	-1.82472	0.016358	NA	NA				GO:0016791	phosphatase activity	Molecular function	2	7.69	0.00656	0.01					GO:0005739	mitochondrion	Cellular component	2	14.29	0.15	0.00628
osa-miR441b	Os01g0126200	-3.07062	0.0419322	Novel	NA							osa-miRf10141-akr	Os01g0810300	-1.73679	0.0232732	NA	NA				GO:0043565	sequence-specific DNA binding	Molecular function	3	11.54	0.06	0.04					GO:0005886	plasma membrane	Cellular component	2	14.29	0.39	0.01
osa-miR444e	Os01g0283500	-2.50722	0.0068117	Novel	NA							osa-miRf10128-akr	Os03g0606200	-1.3338	0.0111285	NA	NA				GO:0046983	protein dimerization activity	Molecular function	2	7.69	0.06	0.04					GO:0055114	oxidation-reduction process	Biological process	2	14.29	0.43	0.02
osa-miR395r	Os02g0226200	-1.75372	0.0445157	Novel	NA							osa-miR166m	Os01g0360100	-1.3327	0.0300877	NA	NA				GO:0003700	sequence-specific DNA binding transcription factor activity	Molecular function	3	11.54	0.12	0.04					GO:0005515	protein binding	Molecular function	3	21.43	0.46	0.02
osa-miRf10119-akr	Os01g0174000	-1.7402	0.0312719	Novel	NA							osa-miR169n	Os05g0420600	-1.24754	0.000701962	NA	NA				GO:0016491	oxidoreductase activity	Molecular function	4	15.38	0.13	0.05
osa-miRf10097-akr	Os01g0628900	-1.5811	0.00687107	Novel	NA							osa-miRf10224-akr	Os01g0247700	-1.24036	0.0489213	NA	NA				GO:0006355	regulation of transcription, DNA-templated	Biological process	4	15.38	0.13	0.05
osa-miRf10198-akr	Os02g0816100	-1.54339	0.03879	Novel	NA							osa-miR167d	Os01g0733500	-0.993397	0.049192	NA	NA				GO:0016301	kinase activity	Molecular function	3	11.54	0.15	0.05
osa-miRf10549-akr	Os01g0186000	-1.49175	0.0257421	Novel	NA							osa-miR1320	Os01g0967800	1.01889	0.0034582	NA	NA				GO:0016310	phosphorylation	Biological process	3	11.54	0.16	0.05
osa-miRf10147-akr	Os02g0673500	-1.15976	0.00504654	Novel	NA							osa-miRf10037-akr	Os02g0767300	1.023	0.0114729	NA	NA				GO:0016787	hydrolase activity	Molecular function	4	15.38	0.17	0.05
osa-miRf10353-akr	Os02g0527900	-1.1573	0.0248571	Novel	NA							osa-miRf10135-akr	Os03g0761300	1.29328	0.0170318	NA	NA				GO:0003677	DNA binding	Molecular function	4	15.38	0.2	0.06
osa-miRf10622-akr	Os02g0141500	-1.02862	0.0115894	Novel	NA							osa-miR806g	Os01g0311500	1.35906	0.0206599	NA	NA				GO:0055114	oxidation-reduction process	Biological process	4	15.38	0.28	0.08
osa-miRf10407-akr	Os01g0871800	1.02962	0.0112784	Novel	NA							osa-miRf10047-akr	Os02g0807900	1.38379	0.0374106	NA	NA				GO:0006508	proteolysis	Biological process	2	7.69	0.29	0.08
osa-miRf10104-akr	Os01g0165100	1.03244	0.0351987	Novel	NA							osa-miRf10484-akr	Os01g0175100	1.67946	0.0196572	NA	NA				GO:0003676	nucleic acid binding	Molecular function	2	7.69	0.35	0.09
osa-miR1846c-5p	Os01g0625200	1.08323	0.00815268	Novel	NA							osa-miR395j	Os01g0253300	1.69169	0.0218882	NA	NA				GO:0005739	mitochondrion	Cellular component	2	7.69	0.36	0.09
osa-miRf10048-akr	Os01g0105700	1.17242	0.00412415	Novel	NA							osa-miR395t	Os01g0603800	1.69834	0.0449136	NA	NA				GO:0005634	nucleus	Cellular component	7	26.92	0.37	0.09
osa-miR1861g	Os01g0120700	1.18254	0.0217879	Novel	NA							osa-miRf10009-akr	Os01g0880200	1.75861	0.0404597	NA	NA				GO:0005886	plasma membrane	Cellular component	3	11.54	0.46	0.11
osa-miR1438	Os01g0922600	1.23586	0.000574464	Novel	NA							osa-miR395w	Os02g0566300	2.06082	0.00336609	NA	NA				GO:0009507	chloroplast	Cellular component	2	7.69	0.49	0.11
osa-miR1846d-5p	Os03g0785800	1.26313	0.0283923	Novel	NA							osa-miR167c	Os01g0775100	-1.12004	0.00409928	NA	NA
osa-miRf10313-akr	Os01g0148400	1.31705	0.0325361	Novel	NA							osa-miR441a	Os03g0264400	-1.61755	0.0308661	NA	NA
osa-miR167a*	Os02g0608200	1.36752	0.000624357	Novel	NA
osa-miR170b	Os04g0321700	1.38153	0.016707	Novel	NA
osa-miRf10264-akr	Os01g0111900	1.40556	0.0219677	Novel	NA
osa-miRf10346-akr	Os01g0839900	1.42576	0.0503036	Novel	NA
osa-miR535	Os01g0171000	1.45735	0.0236049	Novel	NA
osa-miRf10513-akr	Os01g0635400	1.46444	0.0348791	Novel	NA
osa-miRf10337-akr	Os01g0508000	1.47654	0.00818022	Novel	NA
osa-miRf10208-akr	Os01g0248400	1.49417	0.0367772	Novel	NA
osa-miR171m	Os08g0531000	1.62891	0.0305722	Novel	NA
osa-miR819b	Os01g0592900	1.80404	0.0457876	Novel	NA
osa-miR2092-5p	Os01g0566500	1.89916	0.033393	Novel	NA
osa-miRf10420-akr	Os01g0885300	1.94175	0.0260129	Novel	NA
osa-miR167c	Os01g0775100	1.02403	0.0271378	Novel	NA
osa-miR441a	Os03g0264400	-2.77973	0.00241524	Novel	NA

[truncated: 6 more sheets: Supplementary Table S11, Supplementary Table S12, Supplementary Table S13, Supplementary Table S14, Supplementary Table S15, Supplementary Table S16]
